# Supplementary material for: An Intricate Network Involving the Argonaute ALG-1 Modulates Organismal Resistance to Oxidative Stress
Source: Nat Commun. 2024 Apr 9;15:3070. doi: 10.1038/s41467-024-47306-4 (PMC11003958; doi:10.1038/s41467-024-47306-4)
Supplement: Supplementary file 4 — Supplementary Data 1 [file 41467_2024_47306_MOESM4_ESM.xlsx]

## Sheet: Legend
Supplementary Dataset 1 – p-adj values of the RNAseq analysis.

## Sheet: RNAseq1
age-1(hx546), eat-2(ad1116), raga-1(ok386), clk-1(qm30) from Dutta et al., 2021
Genes	Symbol	age1-WT___log2FoldChange	age1-WT___padj	clk1-WT___log2FoldChange	clk1-WT___padj	eat2-WT___log2FoldChange	eat2-WT___padj	raga1-WT___log2FoldChange	raga1-WT___padj
F48F7.1B	alg-1	0.001436922	0.996664518	0.320003264	3.53E-07	0.548280344	3.39E-19	0.213608055	0.001451413
T07D3.7A	alg-2	0.064935849	0.651016545	-0.056836896	0.508075603	0.395384158	5.11E-08	0.038162711	0.690318506
C11G6.4A	nhr-28	-0.124681434	0.617707138	0.459128754	0.000286787	0.323722827	0.013884629	0.278435919	0.047029233
T15D6.6	nhr-77	0	0	0	0	0	0	0	0
M04B2.1	mep-1	0.050747262	0.468823262	0.100205619	0.01730096	-0.011324651	0.825571652	-0.18136895	1.39E-05
R02D3.7	R02D3.7	-0.020598662	0.853231675	-0.227166474	2.39E-06	-0.292308332	1.14e-09	-0.247180901	4.90E-07
T19E7.2A	skn-1	0.059574938	0.360870843	0.231205165	3.29E-09	-0.0847275	0.046895912	0.080462006	0.071422027

## Sheet: RNAseq2
glp-1(e2141) -> GEO - GSE111338
Gene	Symbol	glp1-WT___log2FoldChange	glp1-WT___Pvalue
F48F7.1B	alg-1	0.51009	0.00275075
T07D3.4, T07D3.5, T07D3.6	alg-2	-0.804406444443571	7.26307e-05
C11G6.4A	nhr-28	0.31842	3.08544e-05
T15D6.6	nhr-77	0.17861	0.4849909671852
CELE_M04B2.2	mep-1	-0.80925	7.11036e-11
CELE_R02D3.7	R02D3.7	-1.07719	5.87949e-13
T19E7.2A	skn-1	-0.35179	4.47137e-06
