# Supplementary material for: An Intricate Network Involving the Argonaute ALG-1 Modulates Organismal Resistance to Oxidative Stress
Source: Nat Commun. 2024 Apr 9;15:3070. doi: 10.1038/s41467-024-47306-4 (PMC11003958; doi:10.1038/s41467-024-47306-4)
Supplement: Supplementary file 5 — Supplementary Data 2 [file 41467_2024_47306_MOESM5_ESM.xlsx]

## Sheet: Legend
Supplementary Dataset 2 – Gene names of transcription factors used in the RNAi screen and alg-1 reporter levels upon RNAi silencing.

## Sheet: Supplementary Dataset 2
Comparisons between control RNAi groups versus experimental RNAis were made using one-way ANOVA with Dunnett’s post hoc test.
	First replicate					Second replicate					Third replicate
transcription factors	mean (% ctrl fluorescence)	standard deviation	standard error mean	adjusted p value		mean (% ctrl fluorescence)	standard deviation	standard error mean	adjusted p value		mean (% ctrl fluorescence)	standard deviation	standard error mean	adjusted p value
ama-1	114.155	36.4877	10.5331	0.9943		91.6018	25.8107	8.60357	0.9994		100.304	33.531	11.177	>0.9999
blmp-1	144.918	30.5808	10.1936	0.085		132.126	48.9275	16.3092	0.5935		165.444	42.414	13.4125	0.0062
ceh-14	109.097	11.4504	3.8168	0.9993		128.33	45.0712	15.0237	0.7624		170.169	39.5625	12.5108	0.0022
daf-16	128.31	29.0013	9.17102	0.6067		127.569	27.5766	8.31466	0.7341		145.093	50.9581	16.986	0.2744
dpl-4	129.203	38.8129	11.7025	0.5222		123.699	43.8552	12.6599	0.8725		126.836	27.3917	7.32075	0.93
dve-1	141.909	32.6783	10.3338	0.1121		143.209	48.7348	16.2449	0.1981		182.601	45.8897	13.2472	<0.0001
efl-1	124.223	38.0589	12.0353	0.8109		116.299	26.7028	8.44416	0.9941		131.124	29.7332	8.9649	0.8379
egl-5	144.169	31.9794	10.6598	0.0958		151.934	42.7314	15.1078	0.0772		109.756	29.6233	8.93177	>0.9999
elt-3	131.739	48.7667	15.4214	0.4356		131.106	29.9262	9.97539	0.6396		128.602	21.8891	6.92193	0.9327
eor-1	140.868	22.6974	6.84352	0.1119		139.328	28.4935	10.074	0.3492		141.532	46.5689	13.4433	0.3069
fos-1	152.573	44.5625	14.0919	0.016		136.494	42.2056	12.7255	0.3394		139.413	40.4029	13.4676	0.5208
gei-2	171.848	56.1364	17.7519	0.0002		143.643	44.3283	12.7965	0.1252		153.92	33.588	10.1272	0.0476
hpl-2	112.154	28.8306	8.69275	0.9988		121.087	47.3244	14.9653	0.9635		154.843	47.76	13.7871	0.0333
lin-13	88.2359	26.0057	7.5072	0.9988		168.944	35.3489	13.3606	0.0073		122.39	35.9609	10.8426	0.9948
lin-15b	165.585	29.388	9.796	0.0013		119.892	40.8804	12.9275	0.98		130.468	56.5735	17.0576	0.8621
lin-35	108.531	32.9808	11.6605	0.9993		129.956	24.711	7.8143	0.6545		127.97	26.2774	7.58563	0.9219
lin-39	129.023	38.5661	11.6281	0.5315		146.059	37.7428	13.3441	0.1668		145.552	30.5949	9.22471	0.194
nhr-28	155.633	48.9433	15.4772	0.0083		170.769	36.0724	11.4071	0.0013		150.966	36.2944	10.9432	0.0808
nhr-77	144.448	35.9475	10.8386	0.0606		167.238	48.086	17.001	0.0062		90.361	35.1664	10.1517	>0.9999
pha-4	123.258	41.6123	12.0124	0.8032		140.855	40.9395	12.9462	0.2291		124.566	34.9737	10.545	0.9832
R02D3.7	148.823	41.3571	13.7857	0.0437		164.51	49.0642	18.5445	0.0157		168.055	34.232	9.88192	0.002
skn-1	160.89	43.199	16.3277	0.0099		145.903	41.0486	12.9807	0.1198		151.148	40.7625	14.4117	0.043
snpc-4	216.463	31.4086	12.8225	<0.0001		133.628	26.0339	7.84951	0.4536		120.702	22.8712	6.89592	0.9982
W03F9.2	139.477	30.694	9.25459	0.1397		166.576	39.1621	12.3842	0.0032		135.105	37.2394	11.2281	0.6549
