# Supplementary material for: An Intricate Network Involving the Argonaute ALG-1 Modulates Organismal Resistance to Oxidative Stress
Source: Nat Commun. 2024 Apr 9;15:3070. doi: 10.1038/s41467-024-47306-4 (PMC11003958; doi:10.1038/s41467-024-47306-4)
Supplement: Supplementary file 6 — Supplementary Data 3 [file 41467_2024_47306_MOESM6_ESM.xlsx]

## Sheet: Legend
Supplementary Dataset 3 – miRNAseq data.

## Sheet: Supplementary Dataset 3
glp-1(e2144) / (WT)				(ALG-1 O/E) / (ctrl)
No	miRNA	Log2(Fold Change)		No	miRNA	Log2(Fold Change)
1	cel-miR-58a-5p	2.691		1	cel-miR-4816-3p	2.335			Upregulated miRNA > 1.0 fold
2	cel-miR-230-3p	2.46636		2	cel-miR-1832a-5p	2.335			Downregulated miRNA < 1.0 fold
3	cel-miR-252-5p	2.28193		3	cel-miR-49-5p	2.18299
4	cel-miR-47-5p	2.23189		4	cel-miR-357-3p	2.06369
5	cel-miR-246-3p	2.18866		5	cel-miR-392-3p	1.88754
6	cel-miR-259-3p	2.14875		6	cel-miR-41-5p	1.84957
7	cel-miR-359	2.05934		7	cel-miR-60-5p	1.75003
8	cel-miR-71-3p	2.05424		8	cel-miR-8196a-3p	1.75003
9	cel-miR-240-3p	1.9965		9	cel-miR-47-5p	1.72579
10	cel-miR-75-3p	1.93317		10	cel-miR-1822-3p	1.71351
11	cel-miR-249-3p	1.90996		11	cel-miR-2209a-3p	1.56561
12	cel-miR-77-5p	1.89358		12	cel-miR-1018	1.55364
13	cel-miR-786-3p	1.86106		13	cel-miR-228-3p	1.54912
14	cel-miR-8203-5p	1.86106		14	cel-miR-259-3p	1.49849
15	cel-miR-84-3p	1.80435		15	cel-miR-61-3p	1.34219
16	cel-miR-794-5p	1.7739		16	cel-miR-45-5p	1.30257
17	cel-miR-48-3p	1.62756		17	cel-miR-5551-5p	1.20571
18	cel-miR-240-5p	1.61482		18	cel-miR-74-5p	1.19995
19	cel-miR-235-3p	1.59934		19	cel-miR-230-3p	1.19364
20	cel-miR-239b-5p	1.55518		20	cel-miR-233-3p	1.19141
21	cel-miR-5592-3p	1.55151		21	cel-miR-87-3p	1.16363
22	cel-miR-5592-5p	1.55151		22	cel-miR-56-5p	1.15746
23	cel-miR-5592-3p	1.55056		23	cel-miR-39-3p	1.15195
24	cel-miR-5592-5p	1.55056		24	cel-miR-358-3p	1.15057
25	cel-miR-48-5p	1.53198		25	cel-miR-1830-5p	1.12855
26	cel-miR-71-5p	1.52922		26	cel-miR-789-5p	1.12269
27	cel-miR-795-5p	1.52757		27	cel-miR-87-5p	1.1126
28	cel-miR-357-3p	1.44602		28	cel-miR-235-3p	1.09137
29	cel-miR-45-5p	1.44149		29	cel-miR-52-3p	1.08582
30	cel-let-7-5p	1.41593		30	cel-miR-230-5p	1.07257
31	cel-let-7	1.41337		31	cel-miR-229-5p	1.01719
32	cel-miR-237-5p	1.41208		32	cel-miR-36-5p	1.01307
33	cel-miR-241-3p	1.40907		33	cel-miR-239a-3p	1.01307
34	cel-miR-84-5p	1.36159		34	cel-miR-4812-5p	1.01307
35	cel-miR-259-5p	1.36063		35	cel-miR-79-5p	1.01307
36	cel-miR-46-5p	1.3591		36	cel-miR-232-3p	1.01307
37	cel-miR-230-5p	1.35835		37	cel-miR-1022-5p	0.995366
38	cel-miR-59-3p	1.35502		38	cel-miR-39-5p	0.959629
39	cel-miR-789-2-5p	1.35357		39	cel-miR-48-3p	0.951667
40	cel-miR-60-3p	1.33609		40	cel-miR-250-5p	0.939067
41	cel-miR-1820-5p	1.33428		41	cel-miR-65-5p	0.921323
42	cel-miR-63-3p	1.33147		42	cel-miR-43-5p	0.919958
43	cel-miR-785-3p	1.32997		43	cel-miR-90-3p	0.912588
44	cel-miR-793	1.31307		44	cel-miR-244-5p	0.904919
45	cel-miR-46-3p	1.29636		45	cel-miR-46-5p	0.87134
46	cel-miR-248	1.29611		46	cel-miR-54-5p	0.849569
47	cel-miR-242	1.28403		47	cel-miR-793	0.846249
48	cel-miR-245-3p	1.2676		48	cel-miR-36-3p	0.838876
49	cel-miR-238-3p	1.24975		49	cel-miR-35-3p	0.822904
50	cel-miR-1830-3p	1.24011		50	cel-miR-64-5p	0.821926
51	cel-miR-80-3p	1.23404		51	cel-miR-67-5p	0.820423
52	cel-miR-34-5p	1.2277		52	cel-miR-791-5p	0.820423
53	cel-miR-239a-5p	1.22577		53	cel-miR-229-3p	0.810115
54	cel-miR-228-5p	1.21905		54	cel-miR-38-3p	0.798943
55	cel-miR-81-3p	1.21838		55	cel-miR-37-3p	0.783392
56	cel-miR-66-5p	1.21541		56	cel-miR-37-5p	0.778603
57	cel-miR-789-5p	1.21253		57	cel-miR-44-5p	0.77769
58	cel-miR-238-5p	1.20952		58	cel-miR-51-5p	0.7697
59	cel-miR-85-3p	1.20725		59	cel-miR-1829c-5p	0.756728
60	cel-miR-86-5p	1.17477		60	cel-miR-44-3p	0.75591
61	cel-miR-87-3p	1.173		61	cel-miR-231-3p	0.750033
62	cel-miR-34-3p	1.16093		62	cel-miR-86-3p	0.743461
63	cel-miR-83-3p	1.1372		63	cel-miR-57-5p	0.727566
64	cel-miR-77-3p	1.13419		64	cel-miR-45-3p	0.722019
65	cel-miR-63-5p	1.11411		65	cel-miR-786-3p	0.713508
66	cel-miR-47-3p	1.10351		66	cel-miR-8203-5p	0.713508
67	cel-miR-87-5p	1.10261		67	cel-miR-50-5p	0.704084
68	cel-miR-57-5p	1.10114		68	cel-miR-81-5p	0.69114
69	cel-miR-56-3p	1.0522		69	cel-miR-797-3p	0.69114
70	cel-miR-243-3p	1.03848		70	cel-miR-1829a-5p	0.69114
71	cel-miR-90-3p	1.03812		71	cel-miR-1829b-5p	0.679824
72	cel-miR-58a-3p	1.02948		72	cel-miR-72-5p	0.679369
73	cel-miR-229-5p	1.01859		73	cel-miR-72-3p	0.665145
74	cel-miR-44-3p	1.00687		74	cel-miR-81-3p	0.662521
75	cel-miR-54-3p	0.983788		75	cel-miR-49-3p	0.637559
76	cel-miR-45-3p	0.977311		76	cel-miR-242	0.636504
77	cel-miR-70-3p	0.970081		77	cel-miR-249-3p	0.626045
78	cel-miR-67-3p	0.95727		78	cel-miR-35-5p	0.59803
79	cel-miR-243-5p	0.941674		79	cel-miR-788-5p	0.59803
80	cel-miR-82-3p	0.940545		80	cel-miR-790-3p	0.59803
81	cel-miR-64-5p	0.92162		81	cel-miR-789-2-5p	0.59803
82	cel-miR-80-5p	0.916636		82	cel-miR-40-3p	0.596278
83	cel-miR-65-5p	0.907848		83	cel-miR-245-3p	0.588219
84	cel-miR-50-5p	0.889636		84	cel-miR-5592-3p	0.585647
85	cel-miR-2-3p	0.827671		85	cel-miR-5592-5p	0.585647
86	cel-miR-1022-5p	0.810429		86	cel-miR-238-3p	0.584252
87	cel-miR-53-5p	0.805393		87	cel-miR-253-3p	0.572495
88	cel-miR-55-3p	0.780882		88	cel-miR-2212-5p	0.557388
89	cel-miR-232-3p	0.768609		89	cel-miR-252-5p	0.549121
90	cel-miR-254-3p	0.761101		90	cel-miR-34-3p	0.548105
91	cel-miR-1-5p	0.757962		91	cel-miR-228-5p	0.545594
92	cel-miR-4816-3p	0.734878		92	cel-miR-4813-5p	0.520028
93	cel-miR-253-3p	0.719281		93	cel-miR-785-3p	0.515568
94	cel-miR-79-3p	0.712663		94	cel-miR-77-5p	0.511095
95	cel-miR-236-3p	0.700941		95	cel-miR-64-3p	0.510567
96	cel-miR-62	0.694952		96	cel-let-7-5p	0.508686
97	cel-miR-72-5p	0.675768		97	cel-let-7	0.50668
98	cel-miR-52-5p	0.60355		98	cel-miR-41-3p	0.498495
99	cel-miR-790-3p	0.588037		99	cel-miR-70-3p	0.483583
100	cel-miR-60-5p	0.588037		100	cel-miR-67-3p	0.482553
101	cel-miR-76-3p	0.494927		101	cel-miR-5592-3p	0.470275
102	cel-miR-64-3p	0.427572		102	cel-miR-5592-5p	0.470275
103	cel-miR-233-3p	0.399964		103	cel-miR-794-5p	0.428105
104	cel-miR-244-5p	0.345836		104	cel-miR-359	0.428105
105	cel-miR-231-3p	0.283182		105	cel-miR-50-3p	0.428105
106	cel-miR-229-3p	0.279914		106	cel-miR-246-3p	0.425941
107	cel-miR-2209a-3p	0.240113		107	cel-miR-71-5p	0.419105
108	cel-miR-1018	0.172999		108	cel-miR-51-3p	0.400091
109	cel-miR-228-3p	0.161222		109	cel-miR-356a	0.391579
110	cel-miR-49-3p	-0.00533818		110	cel-miR-356b-3p	0.391579
111	cel-miR-239a-3p	-0.107109		111	cel-miR-243-3p	0.387916
112	cel-miR-74-3p	-0.350563		112	cel-miR-76-3p	0.385037
113	cel-miR-86-3p	-0.392064		113	cel-miR-237-5p	0.37953
114	cel-miR-787-3p	-0.511499		114	cel-miR-84-5p	0.343381
115	cel-miR-73-3p	-0.531016		115	cel-miR-250-3p	0.340642
116	cel-miR-56-5p	-0.710045		116	cel-miR-73-3p	0.335409
117	cel-miR-54-5p	-0.808949		117	cel-miR-48-5p	0.329035
118	cel-miR-1829c-5p	-0.827001		118	cel-miR-46-3p	0.323523
119	cel-miR-51-5p	-0.986658		119	cel-miR-66-5p	0.315554
120	cel-miR-67-5p	-1.14893		120	cel-miR-86-5p	0.310562
121	cel-miR-55-5p	-1.14893		121	cel-miR-47-3p	0.268966
122	cel-miR-1829b-5p	-1.315		122	cel-miR-74-3p	0.244393
123	cel-miR-74-5p	-1.70615		123	cel-miR-240-5p	0.241564
124	cel-miR-354-5p	-1.8714		124	cel-miR-1820-5p	0.238628
125	cel-miR-49-5p	-2.34485		125	cel-miR-246-5p	0.23546
126	cel-miR-42-5p	-2.5115		126	cel-miR-795-5p	0.229201
127	cel-miR-52-3p	-2.84492		127	cel-miR-58a-5p	0.216601
128	cel-miR-43-3p	-2.99693		128	cel-miR-52-5p	0.212304
129	cel-miR-44-5p	-3.16016		129	cel-miR-56-3p	0.203171
130	cel-miR-43-5p	-3.31885		130	cel-miR-236-3p	0.191801
131	cel-miR-61-3p	-3.5588		131	cel-miR-239b-5p	0.188867
132	cel-miR-4813-5p	-4.69737		132	cel-miR-43-3p	0.182993
133	cel-miR-37-5p	-5.67249		133	cel-miR-60-3p	0.181191
134	cel-miR-39-5p	-5.71682		134	cel-miR-77-3p	0.168651
135	cel-miR-40-3p	-5.74735		135	cel-miR-63-3p	0.167101
136	cel-miR-37-3p	-6.28146		136	cel-miR-1830-3p	0.165071
137	cel-miR-35-3p	-6.33416		137	cel-miR-85-3p	0.158522
138	cel-miR-36-3p	-6.34651		138	cel-miR-79-3p	0.158185
139	cel-miR-250-3p	-6.38924		139	cel-miR-55-3p	0.143464
140	cel-miR-38-3p	-6.56509		140	cel-miR-787-3p	0.138599
141	cel-miR-39-3p	-6.7103		141	cel-miR-42-5p	0.119983
				142	cel-miR-70-5p	0.119983
				143	cel-miR-80-3p	0.115812
				144	cel-miR-59-3p	0.108225
				145	cel-miR-34-5p	0.0939878
				146	cel-miR-82-3p	0.0853615
				147	cel-miR-54-3p	0.0771981
				148	cel-miR-71-3p	0.0224665
				149	cel-miR-66-3p	0.0130678
				150	cel-miR-63-5p	0.0130678
				151	cel-miR-2-3p	-0.00172919
				152	cel-miR-240-3p	-0.0440761
				153	cel-miR-84-3p	-0.0483327
				154	cel-miR-248	-0.0699879
				155	cel-miR-53-5p	-0.0953084
				156	cel-miR-254-3p	-0.162504
				157	cel-miR-83-3p	-0.165269
				158	cel-miR-238-5p	-0.171357
				159	cel-miR-1-5p	-0.179577
				160	cel-miR-58a-3p	-0.202156
				161	cel-miR-1817	-0.209325
				162	cel-miR-80-5p	-0.309329
				163	cel-miR-239a-5p	-0.383049
				164	cel-miR-241-3p	-0.427505
				165	cel-miR-243-5p	-0.527501
				166	cel-miR-237-3p	-0.571895
				167	cel-miR-61-5p	-0.624362
				168	cel-miR-75-3p	-0.986932
				169	cel-miR-62	-1.12444
				170	cel-miR-259-5p	-1.26704
				171	cel-miR-75-5p	-1.30886
				172	cel-miR-82-5p	-1.79429
