# Supplementary material for: An Intricate Network Involving the Argonaute ALG-1 Modulates Organismal Resistance to Oxidative Stress
Source: Nat Commun. 2024 Apr 9;15:3070. doi: 10.1038/s41467-024-47306-4 (PMC11003958; doi:10.1038/s41467-024-47306-4)
Supplement: Supplementary file 7 — Supplementary Data 4 [file 41467_2024_47306_MOESM7_ESM.xlsx]

## Sheet: Legend
Supplementary Dataset 4 – List of miRNA targets predicted by TargetScan and overlap with genes upregulated in alg-1(gk214) mutants.

## Sheet: mir-87
Gene symbol	Gene ID	Conserved sites							Poorly conserved sites							Aggregate PCT
		total	8mer-1A	8mer-1U	7mer-m8	7mer-1A	6mer	6mer-1A	total	8mer-1A	8mer-1U	7mer-m8	7mer-1A	6mer	6mer-1A
pqn-20	WBGene00004110	3	2	0	1	0	0	0	1	0	0	0	0	0	1	> 0.99
D2005.6	WBGene00008401	2	2	0	0	0	0	0	2	0	0	0	0	1	1	> 0.99
F47B7.7	WBGene00018538	2	2	0	0	0	0	0	1	1	0	0	0	0	0	0.99
H28G03.1	WBGene00019249	4	1	0	0	1	2	0	1	0	0	0	0	0	1	0.99
thioredoxin	WBGene00022836	2	1	0	0	1	0	0	0	0	0	0	0	0	0	0.96
dnj-9	WBGene00001027	2	1	0	0	1	0	0	0	0	0	0	0	0	0	0.96
mig-15	WBGene00003247	2	0	0	1	0	1	0	0	0	0	0	0	0	0	0.95
T28B11.1	WBGene00012117	2	0	1	0	0	1	0	1	0	0	0	1	0	0	0.95
nas-37	WBGene00003553	1	0	1	0	0	0	0	2	0	0	0	0	2	0	0.94
sax-3	WBGene00004729	1	1	0	0	0	0	0	1	0	0	0	0	0	1	0.94
hot-1	WBGene00001986	1	1	0	0	0	0	0	1	0	0	0	0	1	0	0.94
pme-2	WBGene00004050	1	1	0	0	0	0	0	1	0	0	0	0	1	0	0.90
clu-1	WBGene00000550	1	1	0	0	0	0	0	1	0	0	1	0	0	0	0.90
acy-3	WBGene00000070	1	1	0	0	0	0	0	0	0	0	0	0	0	0	0.90
bicd-1	WBGene00016611	1	1	0	0	0	0	0	0	0	0	0	0	0	0	0.90
crb-1	WBGene00000792	1	1	0	0	0	0	0	0	0	0	0	0	0	0	0.90
cwn-2	WBGene00000858	1	1	0	0	0	0	0	0	0	0	0	0	0	0	0.90
git-1	WBGene00008805	1	1	0	0	0	0	0	0	0	0	0	0	0	0	0.90
nhr-19	WBGene00003618	1	1	0	0	0	0	0	0	0	0	0	0	0	0	0.90
puf-9	WBGene00004245	1	1	0	0	0	0	0	0	0	0	0	0	0	0	0.90
syd-9	WBGene00044068	1	1	0	0	0	0	0	0	0	0	0	0	0	0	0.90
unc-49	WBGene00006784	1	1	0	0	0	0	0	0	0	0	0	0	0	0	0.90
unc-9	WBGene00006749	1	1	0	0	0	0	0	0	0	0	0	0	0	0	0.90
C49H3.6	WBGene00016792	1	1	0	0	0	0	0	0	0	0	0	0	0	0	0.90
F25B5.6	WBGene00017777	1	1	0	0	0	0	0	0	0	0	0	0	0	0	0.90
F39H2.3	WBGene00009563	1	1	0	0	0	0	0	0	0	0	0	0	0	0	0.90
F49E10.2	WBGene00018640	1	1	0	0	0	0	0	0	0	0	0	0	0	0	0.90
F54C8.4	WBGene00010037	1	1	0	0	0	0	0	0	0	0	0	0	0	0	0.90
F57A8.1	WBGene00010177	1	1	0	0	0	0	0	0	0	0	0	0	0	0	0.90
F59B10.3	WBGene00010319	1	1	0	0	0	0	0	0	0	0	0	0	0	0	0.90
K01A6.6	WBGene00010448	1	1	0	0	0	0	0	0	0	0	0	0	0	0	0.90
T24H7.3	WBGene00020782	1	1	0	0	0	0	0	0	0	0	0	0	0	0	0.90
T28D6.5	WBGene00012125	1	1	0	0	0	0	0	0	0	0	0	0	0	0	0.90
W03G11.4	WBGene00012226	1	1	0	0	0	0	0	0	0	0	0	0	0	0	0.90
ZC487.1	WBGene00022623	1	1	0	0	0	0	0	0	0	0	0	0	0	0	0.90
pde-4	WBGene00020114	1*	0	0	0	0	0	0	0	0	0	0	0	0	0	0.90
T12G3.2	WBGene00011738	1	1	0	0	0	0	0	0	0	0	0	0	0	0	0.90
Y34B4A.7	WBGene00021323	1	1	0	0	0	0	0	0	0	0	0	0	0	0	0.90
sodh-1	WBGene00010790	1	1	0	0	0	0	0	0	0	0	0	0	0	0	0.90
tag-192	WBGene00007053	1	1	0	0	0	0	0	0	0	0	0	0	0	0	0.90
F18H3.4	WBGene00008940	1	1	0	0	0	0	0	0	0	0	0	0	0	0	0.90
pqn-36	WBGene00004123	1	1	0	0	0	0	0	0	0	0	0	0	0	0	0.90
C13C4.5	WBGene00007549	1	1	0	0	0	0	0	0	0	0	0	0	0	0	0.90
W05F2.4	WBGene00021036	1	1	0	0	0	0	0	0	0	0	0	0	0	0	0.90
swan-2	WBGene00009976	1	1	0	0	0	0	0	1	1	0	0	0	0	0	0.90
eps-8	WBGene00001330	1	1	0	0	0	0	0	0	0	0	0	0	0	0	0.90
fasn-1	WBGene00009342	1	1	0	0	0	0	0	0	0	0	0	0	0	0	0.90
grl-23	WBGene00001732	1	1	0	0	0	0	0	0	0	0	0	0	0	0	0.90
inx-4	WBGene00002126	1	1	0	0	0	0	0	0	0	0	0	0	0	0	0.90
sca-1	WBGene00004736	1	1	0	0	0	0	0	0	0	0	0	0	0	0	0.90
unc-89	WBGene00006820	1	1	0	0	0	0	0	0	0	0	0	0	0	0	0.90
wts-1	WBGene00007047	1	1	0	0	0	0	0	0	0	0	0	0	0	0	0.90
F43G9.3	WBGene00009666	1	1	0	0	0	0	0	0	0	0	0	0	0	0	0.90
R11G1.6	WBGene00020012	1	1	0	0	0	0	0	0	0	0	0	0	0	0	0.90
T01H3.3	WBGene00011349	1	1	0	0	0	0	0	0	0	0	0	0	0	0	0.90
T06E4.9	WBGene00011536	1	1	0	0	0	0	0	0	0	0	0	0	0	0	0.90
T24C4.5	WBGene00020761	1	1	0	0	0	0	0	0	0	0	0	0	0	0	0.90
ZK673.1	WBGene00014057	1	1	0	0	0	0	0	0	0	0	0	0	0	0	0.90
ZK836.2	WBGene00014098	1	1	0	0	0	0	0	0	0	0	0	0	0	0	0.90
tag-275	WBGene00016423	1	0	0	1	0	0	0	2	0	1	0	0	1	0	0.90
cah-1	WBGene00000279	1	1	0	0	0	0	0	0	0	0	0	0	0	0	0.90
F53B3.3	WBGene00018742	1	1	0	0	0	0	0	0	0	0	0	0	0	0	0.90
gcy-19	WBGene00001544	1	0	1	0	0	0	0	0	0	0	0	0	0	0	0.89
lgc-31	WBGene00008997	1	0	1	0	0	0	0	0	0	0	0	0	0	0	0.89
unc-97	WBGene00006826	1	0	1	0	0	0	0	0	0	0	0	0	0	0	0.89
B0393.5	WBGene00007170	1	0	1	0	0	0	0	0	0	0	0	0	0	0	0.89
F52A8.1	WBGene00009915	1	0	1	0	0	0	0	0	0	0	0	0	0	0	0.89
T01D3.3	WBGene00011328	1	0	1	0	0	0	0	0	0	0	0	0	0	0	0.89
T06D8.1	WBGene00011522	1	0	1	0	0	0	0	0	0	0	0	0	0	0	0.89
bre-3	WBGene00000268	1	0	1	0	0	0	0	1	0	0	0	0	0	1	0.89
ima-3	WBGene00002074	1	0	1	0	0	0	0	0	0	0	0	0	0	0	0.89
mop-25.1	WBGene00019827	1	0	1	0	0	0	0	0	0	0	0	0	0	0	0.89
ptp-3	WBGene00004215	1	0	1	0	0	0	0	0	0	0	0	0	0	0	0.89
rsks-1	WBGene00012929	1	0	1	0	0	0	0	0	0	0	0	0	0	0	0.89
F49E12.12	WBGene00009904	1	0	1	0	0	0	0	0	0	0	0	0	0	0	0.89
K07A12.2	WBGene00010621	1	0	1	0	0	0	0	0	0	0	0	0	0	0	0.89
plst-1	WBGene00022425	1	0	1	0	0	0	0	1	0	0	0	0	0	1	0.89
ceh-22	WBGene00000445	1	0	1	0	0	0	0	0	0	0	0	0	0	0	0.89
K03A11.5	WBGene00010522	1	0	1	0	0	0	0	0	0	0	0	0	0	0	0.89
M01B12.4	WBGene00019697	1	0	1	0	0	0	0	0	0	0	0	0	0	0	0.89
mml-1	WBGene00003378	1	1	0	0	0	0	0	1	0	0	0	0	1	0	0.89
gei-16	WBGene00001573	1	0	1	0	0	0	0	0	0	0	0	0	0	0	0.89
2RSSE.1	WBGene00007064	1	0	1	0	0	0	0	0	0	0	0	0	0	0	0.89
aat-5	WBGene00000006	1	0	1	0	0	0	0	0	0	0	0	0	0	0	0.89
clh-5	WBGene00000532	1	0	1	0	0	0	0	0	0	0	0	0	0	0	0.89
gar-3	WBGene00001519	1	0	1	0	0	0	0	0	0	0	0	0	0	0	0.89
rap-2	WBGene00004308	1	0	1	0	0	0	0	0	0	0	0	0	0	0	0.89
unc-53	WBGene00006788	1	0	1	0	0	0	0	0	0	0	0	0	0	0	0.89
F55D12.2	WBGene00010111	1	0	1	0	0	0	0	0	0	0	0	0	0	0	0.89
F58G1.7	WBGene00010269	1	0	1	0	0	0	0	0	0	0	0	0	0	0	0.89
msi-1	WBGene00003423	1	1	0	0	0	0	0	0	0	0	0	0	0	0	0.89
tag-321	WBGene00044325	1	1	0	0	0	0	0	0	0	0	0	0	0	0	0.89
fli-1	WBGene00001443	1	0	1	0	0	0	0	0	0	0	0	0	0	0	0.88
npp-7	WBGene00003793	1	1	0	0	0	0	0	0	0	0	0	0	0	0	0.88
C15C8.8	WBGene00045460	1	1	0	0	0	0	0	0	0	0	0	0	0	0	0.88
F46C5.2	WBGene00009779	1	1	0	0	0	0	0	0	0	0	0	0	0	0	0.88
fbn-1	WBGene00022816	2	0	0	2	0	0	0	0	0	0	0	0	0	0	0.88
F46C8.3	WBGene00018485	1	1	0	0	0	0	0	0	0	0	0	0	0	0	0.88
F59A2.6	WBGene00010306	1	1	0	0	0	0	0	0	0	0	0	0	0	0	0.88
cah-2	WBGene00000280	1	0	1	0	0	0	0	0	0	0	0	0	0	0	0.88
col-36	WBGene00000613	1	0	1	0	0	0	0	0	0	0	0	0	0	0	0.88
dpy-23	WBGene00001082	1	0	1	0	0	0	0	0	0	0	0	0	0	0	0.88
ogt-1	WBGene00003858	1	0	1	0	0	0	0	0	0	0	0	0	0	0	0.88
C14B9.8	WBGene00015754	1	0	1	0	0	0	0	0	0	0	0	0	0	0	0.88
F02E9.5	WBGene00008530	1	0	1	0	0	0	0	0	0	0	0	0	0	0	0.88
Y37D8A.16	WBGene00012554	1	0	1	0	0	0	0	0	0	0	0	0	0	0	0.88
Y48B6A.6	WBGene00012980	1	0	1	0	0	0	0	0	0	0	0	0	0	0	0.88
asd-2	WBGene00006423	1	0	0	1	0	0	0	0	0	0	0	0	0	0	0.88
csnk-1	WBGene00013709	1	0	0	1	0	0	0	0	0	0	0	0	0	0	0.88
grl-16	WBGene00001725	1	0	0	1	0	0	0	0	0	0	0	0	0	0	0.88
hyl-2	WBGene00002044	1	0	0	1	0	0	0	0	0	0	0	0	0	0	0.88
lim-8	WBGene00017904	1	0	0	1	0	0	0	0	0	0	0	0	0	0	0.88
mlt-9	WBGene00008605	1	0	0	1	0	0	0	0	0	0	0	0	0	0	0.88
mtm-3	WBGene00003476	1	0	0	1	0	0	0	0	0	0	0	0	0	0	0.88
mua-3	WBGene00003482	1	0	0	1	0	0	0	0	0	0	0	0	0	0	0.88
ncx-2	WBGene00003567	1	0	0	1	0	0	0	0	0	0	0	0	0	0	0.88
pptr-1	WBGene00012348	1	0	0	1	0	0	0	0	0	0	0	0	0	0	0.88
rib-2	WBGene00004361	1	0	0	1	0	0	0	0	0	0	0	0	0	0	0.88
rnr-1	WBGene00004391	1	0	0	1	0	0	0	0	0	0	0	0	0	0	0.88
thk-1	WBGene00006568	1	0	0	1	0	0	0	0	0	0	0	0	0	0	0.88
twk-2	WBGene00006657	1	0	0	1	0	0	0	0	0	0	0	0	0	0	0.88
unc-71	WBGene00006804	1	0	0	1	0	0	0	0	0	0	0	0	0	0	0.88
unc-82	WBGene00006814	1	0	0	1	0	0	0	0	0	0	0	0	0	0	0.88
ATPase	WBGene00019875	1	0	0	1	0	0	0	0	0	0	0	0	0	0	0.88
C05E11.3	WBGene00015494	1	0	0	1	0	0	0	0	0	0	0	0	0	0	0.88
C18E9.6	WBGene00007686	1	0	0	1	0	0	0	0	0	0	0	0	0	0	0.88
C23H3.9	WBGene00016022	1	0	0	1	0	0	0	0	0	0	0	0	0	0	0.88
C30G12.4	WBGene00016276	1	0	0	1	0	0	0	0	0	0	0	0	0	0	0.88
C34F6.1	WBGene00007938	1	0	0	1	0	0	0	0	0	0	0	0	0	0	0.88
F09E8.2	WBGene00008624	1	0	0	1	0	0	0	0	0	0	0	0	0	0	0.88
F10D11.6	WBGene00008652	1	0	0	1	0	0	0	0	0	0	0	0	0	0	0.88
F23B12.4	WBGene00009081	1	0	0	1	0	0	0	0	0	0	0	0	0	0	0.88
T25F10.3	WBGene00020806	1	0	0	1	0	0	0	0	0	0	0	0	0	0	0.88
Y54E10A.17	WBGene00021835	1	0	0	1	0	0	0	0	0	0	0	0	0	0	0.88
ZC84.1	WBGene00013846	1	0	0	1	0	0	0	0	0	0	0	0	0	0	0.88
nkat-3	WBGene00010984	1	1	0	0	0	0	0	0	0	0	0	0	0	0	0.88
F09F7.1	WBGene00017299	1	1	0	0	0	0	0	0	0	0	0	0	0	0	0.88
K06A9.1	WBGene00019435	1	1	0	0	0	0	0	0	0	0	0	0	0	0	0.88
rpn-6	WBGene00004462	1	0	1	0	0	0	0	0	0	0	0	0	0	0	0.88
ppfr-1	WBGene00008878	1	0	0	1	0	0	0	0	0	0	0	0	0	0	0.88
T03F6.4	WBGene00011400	1	0	0	1	0	0	0	0	0	0	0	0	0	0	0.88
Y67A10A.2	WBGene00013451	1	0	0	1	0	0	0	0	0	0	0	0	0	0	0.88
mup-4	WBGene00003497	2	0	0	0	1	1	0	0	0	0	0	0	0	0	0.88
frm-7	WBGene00001493	2	0	0	0	2	0	0	1	0	0	0	0	1	0	0.87
vab-10	WBGene00006876	1	1	0	0	0	0	0	1	0	0	0	0	1	0	0.87
hlh-1	WBGene00001948	1	1	0	0	0	0	0	0	0	0	0	0	0	0	0.87
lips-6	WBGene00014009	1	1	0	0	0	0	0	0	0	0	0	0	0	0	0.87
Y119C1B.5	WBGene00022471	1	1	0	0	0	0	0	0	0	0	0	0	0	0	0.87
abtm-1	WBGene00022281	1	0	1	0	0	0	0	0	0	0	0	0	0	0	0.87
acs-17	WBGene00016716	1	0	1	0	0	0	0	0	0	0	0	0	0	0	0.87
C18D11.1	WBGene00007679	1	0	1	0	0	0	0	0	0	0	0	0	0	0	0.87
ZK287.4	WBGene00013965	1	0	1	0	0	0	0	0	0	0	0	0	0	0	0.87
ZK682.2	WBGene00022788	1	0	1	0	0	0	0	0	0	0	0	0	0	0	0.87
B0024.3	WBGene00007096	1	1	0	0	0	0	0	0	0	0	0	0	0	0	0.87
F32G8.3	WBGene00009339	1	0	1	0	0	0	0	0	0	0	0	0	0	0	0.86
hst-1	WBGene00002028	1	0	1	0	0	0	0	0	0	0	0	0	0	0	0.86
exc-4	WBGene00001365	1	1	0	0	0	0	0	0	0	0	0	0	0	0	0.86
abu-7	WBGene00000030	1	1	0	0	0	0	0	0	0	0	0	0	0	0	0.86
abu-8	WBGene00000031	1	1	0	0	0	0	0	0	0	0	0	0	0	0	0.86
R08A2.7	WBGene00011137	1	1	0	0	0	0	0	0	0	0	0	0	0	0	0.86
ucp-4	WBGene00006729	1	0	1	0	0	0	0	0	0	0	0	0	0	0	0.86
D1053.4	WBGene00008369	1	0	1	0	0	0	0	0	0	0	0	0	0	0	0.86
pqn-13	WBGene00004104	2	0	1	0	1	0	0	0	0	0	0	0	0	0	0.86
C38H2.3	WBGene00008020	1	1	0	0	0	0	0	0	0	0	0	0	0	0	0.83
dnj-14	WBGene00001032	1	0	1	0	0	0	0	0	0	0	0	0	0	0	0.83
ptr-6	WBGene00004221	1	0	1	0	0	0	0	0	0	0	0	0	0	0	0.83
F07C6.4	WBGene00008555	1	0	1	0	0	0	0	0	0	0	0	0	0	0	0.83
Glutaredoxin	WBGene00011112	1	0	1	0	0	0	0	0	0	0	0	0	0	0	0.83
nhl-2	WBGene00003598	2	1	0	0	1	0	0	1	0	0	0	0	0	1	0.83
wrt-9	WBGene00006955	2	0	0	0	0	2	0	0	0	0	0	0	0	0	0.80
somi-1	WBGene00010868	2	0	0	0	1	1	0	0	0	0	0	0	0	0	0.80
Y39E4B.6	WBGene00012717	1	0	1	0	0	0	0	0	0	0	0	0	0	0	0.78
hst-6	WBGene00002031	2	0	0	0	2	0	0	0	0	0	0	0	0	0	0.76
R07B1.9	WBGene00011081	1	0	0	0	0	1	0	1	0	0	0	0	0	1	0.73
cdh-5	WBGene00000397	1	0	0	0	1	0	0	1	0	0	0	0	0	1	0.73
T23G11.6	WBGene00011971	1	1	0	0	0	0	0	0	0	0	0	0	0	0	0.71
bus-19	WBGene00011590	1	0	0	0	1	0	0	2	0	0	1	0	0	1	0.71
arf-6	WBGene00000184	1	0	0	0	1	0	0	0	0	0	0	0	0	0	0.71
cas-1	WBGene00000294	1	0	0	0	1	0	0	0	0	0	0	0	0	0	0.71
cbd-1	WBGene00010351	1	0	0	0	1	0	0	0	0	0	0	0	0	0	0.71
C13F10.4	WBGene00015743	1	0	0	0	1	0	0	0	0	0	0	0	0	0	0.71
C35C5.3	WBGene00007955	1	0	0	0	1	0	0	0	0	0	0	0	0	0	0.71
ZK688.2	WBGene00022797	1	0	0	0	1	0	0	0	0	0	0	0	0	0	0.71
rom-4	WBGene00004403	1	0	0	0	1	0	0	0	0	0	0	0	0	0	0.71
Y87G2A.13	WBGene00013601	1	0	0	0	1	0	0	0	0	0	0	0	0	0	0.71
ZK863.8	WBGene00014125	1	0	0	0	0	1	0	1	0	0	0	0	1	0	0.71
F02A9.4	WBGene00008514	1	0	0	0	1	0	0	0	0	0	0	0	0	0	0.71
ceh-27	WBGene00000449	1	0	0	0	1	0	0	0	0	0	0	0	0	0	0.71
dnj-8	WBGene00001026	1	0	0	0	1	0	0	0	0	0	0	0	0	0	0.71
jac-1	WBGene00002175	1	0	0	0	1	0	0	0	0	0	0	0	0	0	0.71
pqn-73	WBGene00004155	1	0	0	0	1	0	0	0	0	0	0	0	0	0	0.71
tag-273	WBGene00013289	1	0	0	0	1	0	0	0	0	0	0	0	0	0	0.71
M02G9.1	WBGene00010830	1	0	0	0	1	0	0	0	0	0	0	0	0	0	0.71
cdc-42	WBGene00000390	1	0	0	0	1	0	0	0	0	0	0	0	0	0	0.70
tag-218	WBGene00019487	1	0	0	0	1	0	0	0	0	0	0	0	0	0	0.70
F40F11.2	WBGene00009587	1	0	0	0	1	0	0	0	0	0	0	0	0	0	0.70
C44C10.9	WBGene00008089	1	0	0	0	1	0	0	1	0	0	0	0	0	1	0.69
R02F11.4	WBGene00019842	1	0	0	0	1	0	0	0	0	0	0	0	0	0	0.69
B0198.2	WBGene00007115	1	0	0	0	1	0	0	1	0	0	0	0	0	1	0.69
nud-2	WBGene00011230	1	1	0	0	0	0	0	0	0	0	0	0	0	0	0.68
src-2	WBGene00005078	1	1	0	0	0	0	0	0	0	0	0	0	0	0	0.67
acs-13	WBGene00022037	1	0	0	0	1	0	0	0	0	0	0	0	0	0	0.67
W08D2.5	WBGene00012341	1	0	0	0	1	0	0	0	0	0	0	0	0	0	0.67
F11E6.8	WBGene00008711	1	0	0	0	1	0	0	1	1	0	0	0	0	0	0.66
bus-8	WBGene00044623	1	0	1	0	0	0	0	1	0	0	0	0	0	1	0.66
F45E4.3	WBGene00018468	1	0	0	0	0	1	0	2	0	0	0	1	0	1	0.66
dnj-11	WBGene00001029	1	0	0	0	1	0	0	0	0	0	0	0	0	0	0.66
egl-19	WBGene00001187	1	0	0	0	1	0	0	0	0	0	0	0	0	0	0.66
glo-4	WBGene00017195	1	0	0	0	1	0	0	0	0	0	0	0	0	0	0.66
let-805	WBGene00002915	1	0	0	0	1	0	0	0	0	0	0	0	0	0	0.66
mpz-1	WBGene00003404	1	0	0	0	1	0	0	0	0	0	0	0	0	0	0.66
unc-52	WBGene00006787	1	0	0	0	1	0	0	0	0	0	0	0	0	0	0.66
C27H5.2	WBGene00016172	1	0	0	0	1	0	0	0	0	0	0	0	0	0	0.66
F26F12.4	WBGene00017835	1	0	0	0	1	0	0	0	0	0	0	0	0	0	0.66
F59B2.5	WBGene00010309	1	0	0	0	1	0	0	0	0	0	0	0	0	0	0.66
ZK180.5	WBGene00022679	1	0	0	0	1	0	0	0	0	0	0	0	0	0	0.66
F13E6.4	WBGene00008748	1	0	0	0	1	0	0	1	0	0	0	0	0	1	0.66
T04A8.7	WBGene00011409	1	1	0	0	0	0	0	0	0	0	0	0	0	0	0.65
hsp-60	WBGene00002025	1	1	0	0	0	0	0	0	0	0	0	0	0	0	0.62
act-4	WBGene00000066	0	0	0	0	0	0	0	2	0	0	0	0	1	1	0.62
F35H12.6	WBGene00018078	1	0	0	0	1	0	0	1	0	0	0	0	0	1	0.62
tag-310	WBGene00011199	1	0	0	0	0	1	0	0	0	0	0	0	0	0	0.59
F01G10.9	WBGene00008511	1	0	0	0	0	1	0	0	0	0	0	0	0	0	0.59
M05B5.2	WBGene00010870	1	0	0	0	1	0	0	0	0	0	0	0	0	0	0.59
Y71H2AM.1	WBGene00022166	0	0	0	0	0	0	0	3	0	0	0	0	2	1	0.58
T21C9.1	WBGene00011890	1	0	0	0	1	0	0	0	0	0	0	0	0	0	0.58
F46B6.9	WBGene00009774	1	0	0	0	0	1	0	0	0	0	0	0	0	0	0.58
K04G2.2	WBGene00010561	1	0	0	0	0	1	0	0	0	0	0	0	0	0	0.58
C25H3.6	WBGene00016115	1	0	1	0	0	0	0	2	0	0	0	0	1	1	0.57
cdh-12	WBGene00022103	1	0	0	0	0	1	0	0	0	0	0	0	0	0	0.57
mnp-1	WBGene00007139	1	1	0	0	0	0	0	0	0	0	0	0	0	0	0.56
csk-1	WBGene00000812	1	0	0	0	1	0	0	0	0	0	0	0	0	0	0.56
pqn-40	WBGene00004127	1	0	0	0	1	0	0	0	0	0	0	0	0	0	0.56
ZC13.1	WBGene00022502	1	0	0	0	1	0	0	0	0	0	0	0	0	0	0.56
F56D2.3	WBGene00018965	2	0	0	1	0	1	0	0	0	0	0	0	0	0	0.54
flna-1	WBGene00016006	1	0	0	0	0	1	0	1	0	0	0	0	1	0	0.54
cdh-9	WBGene00000401	1	0	0	0	0	1	0	0	0	0	0	0	0	0	0.54
ceh-18	WBGene00000441	1	0	0	0	0	1	0	0	0	0	0	0	0	0	0.54
hmr-1	WBGene00001980	1	0	0	0	0	1	0	0	0	0	0	0	0	0	0.54
lin-2	WBGene00002991	1	0	0	0	0	1	0	0	0	0	0	0	0	0	0.54
nmy-1	WBGene00003776	1	0	0	0	0	1	0	0	0	0	0	0	0	0	0.54
rpy-1	WBGene00004507	1	0	0	0	0	1	0	0	0	0	0	0	0	0	0.54
sar-1	WBGene00022678	1	0	0	0	0	1	0	0	0	0	0	0	0	0	0.54
syd-1	WBGene00006363	1	0	0	0	0	1	0	0	0	0	0	0	0	0	0.54
toh-1	WBGene00006591	1	0	0	0	0	1	0	0	0	0	0	0	0	0	0.54
uvt-5	WBGene00006863	1	0	0	0	0	1	0	0	0	0	0	0	0	0	0.54
ztf-19	WBGene00020848	1	0	0	0	0	1	0	0	0	0	0	0	0	0	0.54
C08B6.7	WBGene00007428	1	0	0	0	0	1	0	0	0	0	0	0	0	0	0.54
T19A5.3	WBGene00020554	1	0	0	0	0	1	0	0	0	0	0	0	0	0	0.54
K04C2.3	WBGene00019381	1	1	0	0	0	0	0	0	0	0	0	0	0	0	0.54
nhr-69	WBGene00003659	1	0	0	0	1	0	0	1	0	0	0	1	0	0	0.54
col-124	WBGene00000698	1	0	0	0	1	0	0	0	0	0	0	0	0	0	0.54
nhr-216	WBGene00020385	1	0	0	0	1	0	0	0	0	0	0	0	0	0	0.54
ZK177.8	WBGene00022673	1	0	0	0	1	0	0	0	0	0	0	0	0	0	0.54
shn-1	WBGene00006444	1	0	0	0	0	1	0	0	0	0	0	0	0	0	0.54
R05G9R.1	WBGene00019906	0	0	0	0	0	0	0	2	0	0	0	0	1	1	0.53
obr-4	WBGene00016331	1	0	0	0	0	1	0	0	0	0	0	0	0	0	0.51
wip-1	WBGene00020094	1	0	0	0	0	1	0	0	0	0	0	0	0	0	0.51
C18C4.5	WBGene00015966	1	0	0	0	0	1	0	0	0	0	0	0	0	0	0.51
K07H8.9	WBGene00019509	1	0	0	0	0	1	0	0	0	0	0	0	0	0	0.51
K11H12.7	WBGene00019663	1	0	0	0	0	1	0	0	0	0	0	0	0	0	0.51
T06D8.3	WBGene00011524	1	0	0	0	0	1	0	0	0	0	0	0	0	0	0.51
smk-1	WBGene00018285	1	0	0	0	1	0	0	0	0	0	0	0	0	0	0.51
R12C12.8	WBGene00020028	1	0	0	0	0	1	0	0	0	0	0	0	0	0	0.49
pat-6	WBGene00003932	0	0	0	0	0	0	0	1	0	0	0	0	0	1	0.49
rgs-5	WBGene00004348	0	0	0	0	0	0	0	1	0	0	0	0	0	1	0.49
C52B9.10	WBGene00016869	1	0	0	0	0	1	0	0	0	0	0	0	0	0	0.49
Y32F6B.1	WBGene00012531	1	0	0	0	0	1	0	0	0	0	0	0	0	0	0.49
lat-1	WBGene00002251	0	0	0	0	0	0	0	1	0	0	0	0	1	0	0.48
C52D10.12	WBGene00016879	1	0	0	0	1	0	0	0	0	0	0	0	0	0	0.48
vab-2	WBGene00006869	1	0	0	0	1	0	0	0	0	0	0	0	0	0	0.48
gsa-1	WBGene00001745	0	0	0	0	0	0	0	1	0	0	0	0	0	1	0.47
lim-7	WBGene00002989	0	0	0	0	0	0	0	1	0	0	0	0	1	0	0.46
T22E5.6	WBGene00020692	0	0	0	0	0	0	0	2	0	0	1	1	0	0	0.45
tmd-2	WBGene00006582	0	0	0	0	0	0	0	1	0	0	0	1	0	0	0.45
C32A3.2	WBGene00007859	0	0	0	0	0	0	0	1	0	0	0	0	1	0	0.45
K04H4.2	WBGene00010573	0	0	0	0	0	0	0	1	0	0	0	0	0	1	0.45
grk-1	WBGene00001708	0	0	0	0	0	0	0	1	0	0	0	0	1	0	0.45
nhr-17	WBGene00003616	0	0	0	0	0	0	0	1	0	0	0	0	1	0	0.45
slo-1	WBGene00004830	0	0	0	0	0	0	0	1	0	0	0	0	1	0	0.44
F56C9.8	WBGene00018952	0	0	0	0	0	0	0	1	0	0	0	0	1	0	0.43
W03A5.4	WBGene00020968	0	0	0	0	0	0	0	1	0	0	0	0	1	0	0.43
sup-17	WBGene00006324	0	0	0	0	0	0	0	1	0	0	0	0	1	0	0.42
C56C10.11	WBGene00016967	0	0	0	0	0	0	0	1	0	0	0	0	1	0	0.42
ddr-2	WBGene00017381	0	0	0	0	0	0	0	2	0	0	0	1	0	1	0.41
ajm-1	WBGene00000100	0	0	0	0	0	0	0	1	0	0	0	0	0	1	0.41
cyk-3	WBGene00000874	0	0	0	0	0	0	0	1	0	0	0	0	0	1	0.41
gsp-2	WBGene00001748	0	0	0	0	0	0	0	1	0	0	0	0	0	1	0.41
nhr-25	WBGene00003623	0	0	0	0	0	0	0	1	0	0	0	0	0	1	0.41
tsp-14	WBGene00006640	0	0	0	0	0	0	0	1	0	0	0	0	0	1	0.41
unc-2	WBGene00006742	0	0	0	0	0	0	0	1	0	0	0	0	0	1	0.41
C06E7.4	WBGene00015541	0	0	0	0	0	0	0	1	0	0	0	0	0	1	0.41
C14A4.11	WBGene00007561	0	0	0	0	0	0	0	1	0	0	0	0	0	1	0.41
D1054.9	WBGene00008376	0	0	0	0	0	0	0	1	0	0	0	0	0	1	0.41
F15A8.7	WBGene00017479	0	0	0	0	0	0	0	1	0	0	0	0	0	1	0.41
T03G6.3	WBGene00020195	0	0	0	0	0	0	0	1	0	0	0	0	0	1	0.41
W02B8.1	WBGene00012197	0	0	0	0	0	0	0	1	0	0	0	0	0	1	0.41
unc-40	WBGene00006776	0	0	0	0	0	0	0	1	0	0	0	0	0	1	0.41
C27H2.2	WBGene00007782	0	0	0	0	0	0	0	1	0	0	0	0	0	1	0.41
F56D3.1	WBGene00018969	0	0	0	0	0	0	0	1	0	0	0	0	0	1	0.41
daf-15	WBGene00000911	0	0	0	0	0	0	0	1	0	0	0	0	1	0	0.40
grd-12	WBGene00001701	0	0	0	0	0	0	0	1	0	0	0	0	1	0	0.40
E01A2.6	WBGene00017088	0	0	0	0	0	0	0	1	0	0	0	0	1	0	0.39
nfm-1	WBGene00003593	0	0	0	0	0	0	0	1	0	0	0	0	1	0	0.38
dyb-1	WBGene00001115	0	0	0	0	0	0	0	1	0	0	0	0	0	1	0.38
gck-1	WBGene00001526	0	0	0	0	0	0	0	1	0	0	0	0	0	1	0.38
H17B01.4	WBGene00019209	0	0	0	0	0	0	0	1	0	0	0	0	0	1	0.38
T06D10.1	WBGene00011531	0	0	0	0	0	0	0	1	0	0	0	0	0	1	0.38
ace-3	WBGene00000037	0	0	0	0	0	0	0	1	0	0	0	0	1	0	0.37
flp-9	WBGene00001452	0	0	0	0	0	0	0	1	0	0	0	0	1	0	0.37
jnk-1	WBGene00002178	0	0	0	0	0	0	0	1	0	0	0	0	1	0	0.37
lit-1	WBGene00003048	0	0	0	0	0	0	0	1	0	0	0	0	1	0	0.37
lmp-1	WBGene00003053	0	0	0	0	0	0	0	1	0	0	0	0	1	0	0.37
pdf-1	WBGene00020317	0	0	0	0	0	0	0	1	0	0	0	0	1	0	0.37
syg-2	WBGene00007750	0	0	0	0	0	0	0	1	0	0	0	0	1	0	0.37
F10G8.8	WBGene00008666	0	0	0	0	0	0	0	1	0	0	0	0	1	0	0.37
ZC376.7	WBGene00013878	0	0	0	0	0	0	0	1	0	0	0	0	1	0	0.37
cpg-8	WBGene00019357	1	1	0	0	0	0	0	0	0	0	0	0	0	0	0.37
Y73F8A.27	WBGene00013532	1	1	0	0	0	0	0	0	0	0	0	0	0	0	0.37
ulp-4	WBGene00006739	1	1	0	0	0	0	0	0	0	0	0	0	0	0	0.34
Y53G8B.4	WBGene00021820	0	0	0	0	0	0	0	1	0	0	0	0	0	1	0.33
ark-1	WBGene00000186	0	0	0	0	0	0	0	2	0	0	0	1	0	1	0.32
fem-1	WBGene00001411	0	0	0	0	0	0	0	1	0	0	0	0	0	1	0.32
T05B4.4	WBGene00020238	0	0	0	0	0	0	0	3	0	0	0	2	1	0	0.32
cchl-1	WBGene00011527	1	0	1	0	0	0	0	0	0	0	0	0	0	0	0.31
T05A1.5	WBGene00011456	1	0	1	0	0	0	0	0	0	0	0	0	0	0	0.31
C17D12.7	WBGene00007640	0	0	0	0	0	0	0	2	1	0	0	0	0	1	0.30
twk-14	WBGene00006669	0	0	0	0	0	0	0	2	0	0	1	0	0	1	0.28
ccdc-47	WBGene00014204	0	0	0	0	0	0	0	1	0	0	0	0	0	1	0.28
gei-3	WBGene00001560	0	0	0	0	0	0	0	1	0	0	0	0	0	1	0.28
F48B9.5	WBGene00018591	0	0	0	0	0	0	0	1	0	0	0	0	0	1	0.28
C36B1.14	WBGene00044614	1	0	1	0	0	0	0	0	0	0	0	0	0	0	0.28
F55F3.3	WBGene00010117	0	0	0	0	0	0	0	1	0	0	0	0	0	1	0.27
B0464.2	WBGene00007184	0	0	0	0	0	0	0	1	0	0	0	0	0	1	0.27
glb-6	WBGene00015969	0	0	0	0	0	0	0	1	0	0	0	0	0	1	0.27
R03E1.2	WBGene00010993	0	0	0	0	0	0	0	1	0	0	0	0	1	0	0.27
ZK856.6	WBGene00014107	0	0	0	0	0	0	0	1	0	0	0	0	1	0	0.27
F13G3.7	WBGene00008767	0	0	0	0	0	0	0	2	0	0	0	0	2	0	0.26
cdka-1	WBGene00011955	0	0	0	0	0	0	0	1	0	0	0	0	1	0	0.26
C17E4.6	WBGene00007645	0	0	0	0	0	0	0	1	0	0	0	0	1	0	0.26
R12B2.3	WBGene00020019	0	0	0	0	0	0	0	1	0	0	0	0	1	0	0.26
Y72A10A.1	WBGene00022202	0	0	0	0	0	0	0	1	0	0	0	0	1	0	0.26
adt-2	WBGene00000083	0	0	0	0	0	0	0	2	0	1	0	0	0	1	0.26
col-173	WBGene00000746	0	0	0	0	0	0	0	1	0	0	0	0	0	1	0.26
jph-1	WBGene00002179	0	0	0	0	0	0	0	1	0	0	0	0	0	1	0.26
C43G2.1	WBGene00016610	0	0	0	0	0	0	0	1	0	0	0	0	0	1	0.26
esterase	WBGene00020125	0	0	0	0	0	0	0	1	0	0	0	0	0	1	0.26
F08B12.1	WBGene00008571	0	0	0	0	0	0	0	1	0	0	0	0	0	1	0.26
Y97E10AR.2	WBGene00022397	0	0	0	0	0	0	0	1	0	0	0	0	0	1	0.26
cdc-14	WBGene00000383	0	0	0	0	0	0	0	1	0	0	0	0	1	0	0.24
taf-7.2	WBGene00006389	0	0	0	0	0	0	0	1	0	0	0	0	1	0	0.24
F09G2.9	WBGene00017317	0	0	0	0	0	0	0	1	0	0	0	0	1	0	0.24
F55D12.5	WBGene00010113	0	0	0	0	0	0	0	1	0	0	0	0	1	0	0.24
T10B10.3	WBGene00011680	0	0	0	0	0	0	0	1	0	0	0	0	1	0	0.24
Y37A1B.17	WBGene00044989	0	0	0	0	0	0	0	1	0	0	0	0	1	0	0.24
egl-10	WBGene00001179	0	0	0	0	0	0	0	3	0	0	0	0	2	1	0.22
C17E4.9	WBGene00007646	0	0	0	0	0	0	0	3	0	0	0	0	3	0	0.22
unc-115	WBGene00006839	0	0	0	0	0	0	0	1	0	0	0	0	1	0	0.22
F17C11.4	WBGene00008915	0	0	0	0	0	0	0	1	0	0	0	0	1	0	0.22
prl-1	WBGene00004184	0	0	0	0	0	0	0	1	0	0	0	0	1	0	0.22
T14E8.4	WBGene00043981	0	0	0	0	0	0	0	1	0	0	0	0	1	0	0.22
R06A10.4	WBGene00019911	0	0	0	0	0	0	0	2	1	0	0	0	0	1	0.21
dnj-20	WBGene00001038	0	0	0	0	0	0	0	1	0	0	0	0	0	1	0.21
ifg-1	WBGene00002066	0	0	0	0	0	0	0	1	0	0	0	0	1	0	0.21
Y49E10.20	WBGene00013039	0	0	0	0	0	0	0	1	0	0	0	0	1	0	0.20

## Sheet: mir-230
Gene symbol	Gene ID	Conserved sites							Poorly conserved sites							Aggregate PCT
		total	8mer-1A	8mer-1U	7mer-m8	7mer-1A	6mer	6mer-1A	total	8mer-1A	8mer-1U	7mer-m8	7mer-1A	6mer	6mer-1A
osr-1	WBGene00016329	0	0	0	0	0	0	0	7	0	0	0	1	0	6	> 0.99
T01B7.8	WBGene00011313	0	0	0	0	0	0	0	3	0	0	0	0	0	3	0.99
lpr-4	WBGene00012257	0	0	0	0	0	0	0	7	1	0	0	0	0	6	0.98
Y65B4BL.1	WBGene00022033	0	0	0	0	0	0	0	3	0	0	0	0	0	3	0.98
C17F4.3	WBGene00015911	0	0	0	0	0	0	0	4	0	0	0	0	0	4	0.98
cyp-36A1	WBGene00007913	0	0	0	0	0	0	0	3	0	0	0	0	0	3	0.98
lpr-3	WBGene00012261	0	0	0	0	0	0	0	5	0	0	0	0	0	5	0.98
W04G3.1	WBGene00012255	0	0	0	0	0	0	0	4	0	0	0	0	0	4	0.97
dpy-10	WBGene00001072	0	0	0	0	0	0	0	3	0	0	0	0	0	3	0.97
mlt-11	WBGene00012186	1	0	0	0	1	0	0	2	0	0	0	0	0	2	0.96
T06G6.6	WBGene00011548	0	0	0	0	0	0	0	3	0	0	0	0	0	3	0.96
T26C5.2	WBGene00012032	1	0	0	0	1	0	0	2	0	0	0	0	0	2	0.96
R07E3.6	WBGene00011107	0	0	0	0	0	0	0	5	0	0	0	0	0	5	0.95
K02H8.1	WBGene00019347	0	0	0	0	0	0	0	3	0	0	0	0	0	3	0.95
F18C5.5	WBGene00017560	0	0	0	0	0	0	0	3	0	0	0	0	0	3	0.95
F09F9.2	WBGene00017307	1	1	0	0	0	0	0	2	0	0	0	0	0	2	0.93
F09F9.2	WBGene00002190	1	1	0	0	0	0	0	1	0	0	0	0	0	1	0.93
nhr-41	WBGene00022423	1	0	0	0	1	0	0	2	1	0	0	0	0	1	0.93
T27A10.6	WBGene00020846	0	0	0	0	0	0	0	5	0	0	0	0	0	5	0.93
dpy-2	WBGene00001064	1	0	0	0	1	0	0	1	0	0	0	0	0	1	0.92
dnj-8	WBGene00001026	0	0	0	0	0	0	0	3	0	0	0	0	0	3	0.91
wrt-2	WBGene00006948	1	1	0	0	0	0	0	1	0	0	0	0	0	1	0.91
C26B9.2	WBGene00016132	0	0	0	0	0	0	0	3	0	0	0	0	0	3	0.91
H03E18.1	WBGene00019148	0	0	0	0	0	0	0	3	0	0	0	0	0	3	0.90
glf-1	WBGene00019154	0	0	0	0	0	0	0	3	0	0	0	0	0	3	0.90
M03B6.3	WBGene00010835	1	0	0	0	1	0	0	2	0	0	0	0	0	2	0.90
wrt-10	WBGene00006956	0	0	0	0	0	0	0	3	0	0	0	0	0	3	0.90
fipr-21	WBGene00009621	0	0	0	0	0	0	0	2	0	0	0	0	0	2	0.90
fozi-1	WBGene00010453	0	0	0	0	0	0	0	2	0	0	0	0	0	2	0.90
wrt-1	WBGene00006947	0	0	0	0	0	0	0	3	0	0	0	0	0	3	0.90
act-4	WBGene00000066	0	0	0	0	0	0	0	2	0	0	0	0	0	2	0.90
col-149	WBGene00000722	0	0	0	0	0	0	0	2	0	0	0	0	0	2	0.90
lat-1	WBGene00002251	0	0	0	0	0	0	0	2	0	0	0	0	0	2	0.90
puf-5	WBGene00004241	0	0	0	0	0	0	0	2	0	0	0	0	0	2	0.90
wrt-6	WBGene00006952	0	0	0	0	0	0	0	2	0	0	0	0	0	2	0.90
C15F1.2	WBGene00015795	0	0	0	0	0	0	0	2	0	0	0	0	0	2	0.90
R07G3.6	WBGene00019942	0	0	0	0	0	0	0	2	0	0	0	0	0	2	0.90
Y102A11A.5	WBGene00022415	0	0	0	0	0	0	0	2	0	0	0	0	0	2	0.90
Y43E12A.2	WBGene00012794	0	0	0	0	0	0	0	2	0	0	0	0	0	2	0.90
C33B4.2	WBGene00007891	0	0	0	0	0	0	0	3	0	0	0	0	0	3	0.90
mom-2	WBGene00003395	1	0	0	0	1	0	0	1	0	0	0	0	0	1	0.90
aqp-7	WBGene00000175	0	0	0	0	0	0	0	3	0	0	0	0	0	3	0.90
R07B1.5	WBGene00011077	0	0	0	0	0	0	0	3	0	0	0	0	0	3	0.89
T25B2.1	WBGene00020785	0	0	0	0	0	0	0	2	0	0	0	0	0	2	0.89
F35D2.2	WBGene00018040	2	0	0	0	2	0	0	0	0	0	0	0	0	0	0.89
M176.11	WBGene00010947	0	0	0	0	0	0	0	5	1	0	0	0	0	4	0.88
bli-1	WBGene00000251	0	0	0	0	0	0	0	2	0	0	0	0	0	2	0.88
K08B12.1	WBGene00019520	0	0	0	0	0	0	0	3	0	0	0	1	0	2	0.87
egl-19	WBGene00001187	0	0	0	0	0	0	0	2	0	0	0	0	0	2	0.87
oma-2	WBGene00003865	0	0	0	0	0	0	0	2	0	0	0	0	0	2	0.87
F15B9.8	WBGene00008851	1	0	0	0	1	0	0	1	0	0	0	0	0	1	0.87
F26E4.3	WBGene00009158	1	0	0	0	1	0	0	1	0	0	0	0	0	1	0.87
pdi-2	WBGene00003963	2	1	0	0	1	0	0	0	0	0	0	0	0	0	0.86
tir-1	WBGene00006575	0	0	0	0	0	0	0	3	0	0	0	0	0	3	0.86
cdh-12	WBGene00022103	0	0	0	0	0	0	0	2	0	0	0	0	0	2	0.86
moe-3	WBGene00003388	2	1	1	0	0	0	0	2	0	0	0	0	1	1	0.86
grd-1	WBGene00001690	0	0	0	0	0	0	0	2	0	0	0	0	0	2	0.86
grl-7	WBGene00001716	1	1	0	0	0	0	0	1	0	0	0	0	0	1	0.85
pup-2	WBGene00019628	1	1	0	0	0	0	0	1	0	0	0	0	0	1	0.85
JC8.12	WBGene00010442	0	0	0	0	0	0	0	2	0	0	0	0	0	2	0.84
B0403.3	WBGene00015167	0	0	0	0	0	0	0	4	0	0	0	0	0	4	0.84
phat-2	WBGene00016733	0	0	0	0	0	0	0	3	0	0	0	0	0	3	0.84
ZC434.3	WBGene00013891	0	0	0	0	0	0	0	4	0	0	0	0	0	4	0.84
W02B8.6	WBGene00044074	0	0	0	0	0	0	0	2	0	0	0	0	0	2	0.83
rap-1	WBGene00004307	0	0	0	0	0	0	0	2	0	0	0	0	0	2	0.83
C17E4.9	WBGene00007646	0	0	0	0	0	0	0	2	0	0	0	0	0	2	0.83
F33D4.6	WBGene00017998	0	0	0	0	0	0	0	2	0	0	0	0	0	2	0.83
ZC449.1	WBGene00022611	0	0	0	0	0	0	0	2	0	0	0	0	0	2	0.83
igcm-1	WBGene00018215	0	0	0	0	0	0	0	2	0	0	0	0	0	2	0.81
T25B2.3	WBGene00077592	0	0	0	0	0	0	0	2	0	0	0	0	0	2	0.81
Y54F10AM.6	WBGene00021850	0	0	0	0	0	0	0	4	0	0	0	0	1	3	0.80
R04B3.1	WBGene00019866	0	0	0	0	0	0	0	3	0	0	0	0	0	3	0.79
oma-1	WBGene00003864	1	1	0	0	0	0	0	1	0	0	0	0	0	1	0.79
F32A11.7	WBGene00009311	0	0	0	0	0	0	0	4	0	0	0	0	0	4	0.79
mlt-9	WBGene00008605	2	1	1	0	0	0	0	0	0	0	0	0	0	0	0.79
C31B8.8	WBGene00016283	1	1	0	0	0	0	0	0	0	0	0	0	0	0	0.79
T05A8.3	WBGene00020229	1	1	0	0	0	0	0	1	0	0	0	0	1	0	0.79
Y43D4A.5	WBGene00012791	1	1	0	0	0	0	0	0	0	0	0	0	0	0	0.79
C34B4.2	WBGene00007907	1	1	0	0	0	0	0	0	0	0	0	0	0	0	0.78
inx-12	WBGene00002134	1	0	0	0	1	0	0	1	0	0	0	0	0	1	0.78
H14E04.1	WBGene00019198	0	0	0	0	0	0	0	2	0	0	0	0	0	2	0.78
gck-4	WBGene00007287	0	0	0	0	0	0	0	3	0	0	0	1	0	2	0.78
C17F4.2	WBGene00015910	0	0	0	0	0	0	0	2	0	0	0	0	0	2	0.78
lgg-2	WBGene00002981	0	0	0	0	0	0	0	3	0	0	0	0	0	3	0.78
C07A12.2	WBGene00015560	0	0	0	0	0	0	0	5	0	0	0	0	0	5	0.78
col-114	WBGene00000688	0	0	0	0	0	0	0	1	0	0	0	0	0	1	0.78
grd-2	WBGene00001691	0	0	0	0	0	0	0	1	0	0	0	0	0	1	0.78
F09G2.2	WBGene00017311	0	0	0	0	0	0	0	1	0	0	0	0	0	1	0.78
T13C5.2	WBGene00020483	0	0	0	0	0	0	0	5	1	0	0	0	0	4	0.77
T10B10.4	WBGene00011681	0	0	0	0	0	0	0	3	0	0	0	0	0	3	0.77
dad-1	WBGene00000896	0	0	0	0	0	0	0	1	0	0	0	0	0	1	0.77
C50D2.1	WBGene00016805	1	1	0	0	0	0	0	0	0	0	0	0	0	0	0.77
ptr-4	WBGene00004219	0	0	0	0	0	0	0	2	0	0	0	0	0	2	0.77
C08H9.2	WBGene00007463	0	0	0	0	0	0	0	2	0	0	0	0	0	2	0.77
C02F4.4	WBGene00007264	0	0	0	0	0	0	0	2	0	0	0	1	0	1	0.77
F22F4.1	WBGene00017716	0	0	0	0	0	0	0	2	0	0	0	1	0	1	0.77
F23H12.5	WBGene00009094	0	0	0	0	0	0	0	2	0	0	0	1	0	1	0.77
cab-1	WBGene00000277	0	0	0	0	0	0	0	2	0	0	0	0	0	2	0.77
Y54G2A.23	WBGene00021888	0	0	0	0	0	0	0	2	0	0	0	0	0	2	0.77
brp-1	WBGene00000273	0	0	0	0	0	0	0	1	0	0	0	0	0	1	0.77
ora-1	WBGene00003879	0	0	0	0	0	0	0	1	0	0	0	0	0	1	0.77
pqn-72	WBGene00004154	0	0	0	0	0	0	0	1	0	0	0	0	0	1	0.77
B0507.1	WBGene00015218	0	0	0	0	0	0	0	1	0	0	0	0	0	1	0.77
C43H6.3	WBGene00016616	0	0	0	0	0	0	0	1	0	0	0	0	0	1	0.77
F11E6.9	WBGene00008712	0	0	0	0	0	0	0	1	0	0	0	0	0	1	0.77
F22B5.4	WBGene00009042	0	0	0	0	0	0	0	1	0	0	0	0	0	1	0.77
F38B2.4	WBGene00009531	0	0	0	0	0	0	0	1	0	0	0	0	0	1	0.77
K09E4.4	WBGene00010722	0	0	0	0	0	0	0	1	0	0	0	0	0	1	0.77
T21C9.13	WBGene00011898	0	0	0	0	0	0	0	1	0	0	0	0	0	1	0.77
Y46G5A.22	WBGene00012912	0	0	0	0	0	0	0	1	0	0	0	0	0	1	0.77
Y48B6A.6	WBGene00012980	0	0	0	0	0	0	0	1	0	0	0	0	0	1	0.77
ced-3	WBGene00000417	1	0	0	0	0	1	0	3	0	0	0	0	1	2	0.76
smg-6	WBGene00004884	1	0	0	0	1	0	0	2	0	0	0	0	0	2	0.76
ceh-32	WBGene00000453	1	0	0	0	1	0	0	1	0	0	0	0	0	1	0.76
F47B7.7	WBGene00018538	1	1	0	0	0	0	0	0	0	0	0	0	0	0	0.76
srb-12	WBGene00019027	0	0	0	0	0	0	0	2	0	0	0	0	0	2	0.76
T23F6.2	WBGene00011950	0	0	0	0	0	0	0	2	0	0	0	0	0	2	0.76
eat-6	WBGene00001137	1	1	0	0	0	0	0	1	0	0	0	1	0	0	0.76
sqd-1	WBGene00022235	1	0	0	0	1	0	0	1	0	0	0	0	0	1	0.75
adt-2	WBGene00000083	0	0	0	0	0	0	0	2	0	0	0	0	0	2	0.75
W09D12.1	WBGene00012364	1	1	0	0	0	0	0	0	0	0	0	0	0	0	0.75
F58A4.2	WBGene00010227	1	0	0	0	1	0	0	1	0	0	0	0	0	1	0.75
unc-44	WBGene00006780	1	0	0	0	1	0	0	2	0	0	0	0	1	1	0.75
col-153	WBGene00000726	1	0	0	0	1	0	0	0	0	0	0	0	0	0	0.75
icd-1	WBGene00002045	1	0	0	0	1	0	0	0	0	0	0	0	0	0	0.75
mig-13	WBGene00003245	1	0	0	0	1	0	0	0	0	0	0	0	0	0	0.75
R03C1.1	WBGene00010987	1	0	0	0	1	0	0	0	0	0	0	0	0	0	0.75
ZK154.1	WBGene00022665	1	0	0	0	1	0	0	0	0	0	0	0	0	0	0.75
ZC21.9	WBGene00044351	0	0	0	0	0	0	0	3	0	0	0	0	0	3	0.75
shc-2	WBGene00020867	1	0	0	0	1	0	0	1	0	0	0	1	0	0	0.74
lact-3	WBGene00010897	1	1	0	0	0	0	0	0	0	0	0	0	0	0	0.74
E01G4.6	WBGene00008448	1	1	0	0	0	0	0	0	0	0	0	0	0	0	0.74
F58H1.2	WBGene00010285	0	0	0	0	0	0	0	3	0	0	0	1	0	2	0.74
tra-2	WBGene00006605	0	0	0	0	0	0	0	2	0	0	0	0	0	2	0.74
let-502	WBGene00002694	0	0	0	0	0	0	0	1	0	0	0	0	0	1	0.74
lfe-2	WBGene00002979	0	0	0	0	0	0	0	1	0	0	0	0	0	1	0.74
lon-8	WBGene00013352	0	0	0	0	0	0	0	1	0	0	0	0	0	1	0.74
W04G3.2	WBGene00012256	1	0	0	0	1	0	0	4	0	0	0	2	0	2	0.73
F58H1.4	WBGene00010287	1	0	0	0	1	0	0	2	0	0	0	0	0	2	0.73
mab-3	WBGene00003100	1	0	0	0	1	0	0	1	0	0	0	0	0	1	0.73
C30G12.4	WBGene00016276	0	0	0	0	0	0	0	2	0	0	0	1	0	1	0.73
grl-5	WBGene00001714	1	1	0	0	0	0	0	1	0	0	0	0	0	1	0.72
ZC412.4	WBGene00013885	0	0	0	0	0	0	0	3	0	0	0	0	0	3	0.72
rnt-1	WBGene00004393	0	0	0	0	0	0	0	2	0	0	0	1	0	1	0.72
F42A8.1	WBGene00009626	0	0	0	0	0	0	0	2	0	0	0	1	0	1	0.72
ugt-44	WBGene00008486	0	0	0	0	0	0	0	1	0	0	0	0	0	1	0.72
vps-33.2	WBGene00016960	0	0	0	0	0	0	0	1	0	0	0	0	0	1	0.72
F13B6.1	WBGene00017416	0	0	0	0	0	0	0	1	0	0	0	0	0	1	0.72
R09B3.2	WBGene00011155	0	0	0	0	0	0	0	1	0	0	0	0	0	1	0.72
tol-1	WBGene00006593	0	0	0	0	0	0	0	3	0	0	0	1	0	2	0.72
R05D3.2	WBGene00019877	1	0	0	0	1	0	0	1	0	0	0	0	1	0	0.72
bli-4	WBGene00000254	1	0	0	0	1	0	0	0	0	0	0	0	0	0	0.72
egl-1	WBGene00001170	1	0	0	0	1	0	0	0	0	0	0	0	0	0	0.72
F35D2.1	WBGene00018039	0	0	0	0	0	0	0	3	0	0	0	1	0	2	0.72
Y54G2A.37	WBGene00023484	0	0	0	0	0	0	0	3	0	0	0	0	0	3	0.72
F42A10.3	WBGene00018340	0	0	0	0	0	0	0	2	0	0	0	0	0	2	0.72
K09A9.6	WBGene00010703	1	0	0	0	1	0	0	1	0	0	0	0	0	1	0.72
C26B9.7	WBGene00016136	0	0	0	0	0	0	0	4	1	0	0	0	0	3	0.72
aly-3	WBGene00000122	0	0	0	0	0	0	0	2	0	0	0	0	0	2	0.71
F49C12.10	WBGene00009879	0	0	0	0	0	0	0	2	0	0	0	0	0	2	0.71
cids-2	WBGene00009451	0	0	0	0	0	0	0	1	0	0	0	0	0	1	0.71
ost-1	WBGene00003893	0	0	0	0	0	0	0	1	0	0	0	0	0	1	0.71
pqn-32	WBGene00004120	0	0	0	0	0	0	0	1	0	0	0	0	0	1	0.71
ugt-49	WBGene00007070	0	0	0	0	0	0	0	1	0	0	0	0	0	1	0.71
C44B7.6	WBGene00016628	0	0	0	0	0	0	0	1	0	0	0	0	0	1	0.71
F14E5.2	WBGene00008800	0	0	0	0	0	0	0	1	0	0	0	0	0	1	0.71
F25B5.2	WBGene00017774	0	0	0	0	0	0	0	1	0	0	0	0	0	1	0.71
asp-6	WBGene00000219	0	0	0	0	0	0	0	2	0	1	0	0	0	1	0.71
Y65B4BR.8	WBGene00022043	0	0	0	0	0	0	0	2	0	0	0	0	0	2	0.71
atn-1	WBGene00000228	1	0	0	0	1	0	0	0	0	0	0	0	0	0	0.70
unc-54	WBGene00006789	0	0	0	0	0	0	0	2	0	0	0	0	0	2	0.70
Y15E3A.5	WBGene00012444	0	0	0	0	0	0	0	2	0	0	0	0	0	2	0.70
cpg-8	WBGene00019357	1	0	0	0	1	0	0	0	0	0	0	0	0	0	0.70
pct-1	WBGene00003961	1	0	0	0	1	0	0	0	0	0	0	0	0	0	0.70
grp-1	WBGene00001743	0	0	0	0	0	0	0	2	0	0	0	0	0	2	0.69
C25H3.6	WBGene00016115	0	0	0	0	0	0	0	2	0	0	0	0	0	2	0.69
C14A4.9	WBGene00007560	0	0	0	0	0	0	0	4	0	0	0	0	0	4	0.68
add-2	WBGene00000073	0	0	0	0	0	0	0	2	0	0	0	0	0	2	0.68
aqp-8	WBGene00000176	0	0	0	0	0	0	0	2	0	0	0	0	0	2	0.68
calu-1	WBGene00019760	0	0	0	0	0	0	0	2	0	0	0	0	0	2	0.68
mdl-1	WBGene00003163	0	0	0	0	0	0	0	2	0	0	0	0	1	1	0.68
tlk-1	WBGene00006579	0	0	0	0	0	0	0	2	0	0	0	0	0	2	0.68
unc-68	WBGene00006801	0	0	0	0	0	0	0	2	0	0	0	0	0	2	0.68
F58E6.13	WBGene00077697	0	0	0	0	0	0	0	2	0	0	0	0	1	1	0.68
R09H10.6	WBGene00011183	0	0	0	0	0	0	0	2	0	0	0	0	1	1	0.68
ani-2	WBGene00019608	0	0	0	0	0	0	0	1	0	0	0	0	0	1	0.68
asp-3	WBGene00000216	0	0	0	0	0	0	0	1	0	0	0	0	0	1	0.68
cbd-1	WBGene00010351	0	0	0	0	0	0	0	1	0	0	0	0	0	1	0.68
col-141	WBGene00000714	0	0	0	0	0	0	0	1	0	0	0	0	0	1	0.68
col-45	WBGene00000622	0	0	0	0	0	0	0	1	0	0	0	0	0	1	0.68
crt-1	WBGene00000802	0	0	0	0	0	0	0	1	0	0	0	0	0	1	0.68
cts-1	WBGene00000833	0	0	0	0	0	0	0	1	0	0	0	0	0	1	0.68
dre-1	WBGene00001089	0	0	0	0	0	0	0	1	0	0	0	0	0	1	0.68
dsh-1	WBGene00001101	0	0	0	0	0	0	0	1	0	0	0	0	0	1	0.68
eft-2	WBGene00001167	0	0	0	0	0	0	0	1	0	0	0	0	0	1	0.68
eft-4	WBGene00001169	0	0	0	0	0	0	0	1	0	0	0	0	0	1	0.68
ftt-2	WBGene00001502	0	0	0	0	0	0	0	1	0	0	0	0	0	1	0.68
gex-3	WBGene00001580	0	0	0	0	0	0	0	1	0	0	0	0	0	1	0.68
grl-10	WBGene00001719	0	0	0	0	0	0	0	1	0	0	0	0	0	1	0.68
lev-11	WBGene00002978	0	0	0	0	0	0	0	1	0	0	0	0	0	1	0.68
lips-10	WBGene00008803	0	0	0	0	0	0	0	1	0	0	0	0	0	1	0.68
lrp-1	WBGene00003071	0	0	0	0	0	0	0	1	0	0	0	0	0	1	0.68
2002-05-01	WBGene00015248	0	0	0	0	0	0	0	1	0	0	0	0	0	1	0.68
mbk-2	WBGene00003150	0	0	0	0	0	0	0	1	0	0	0	0	0	1	0.68
mys-1	WBGene00007029	0	0	0	0	0	0	0	1	0	0	0	0	0	1	0.68
ntl-4	WBGene00003827	0	0	0	0	0	0	0	1	0	0	0	0	0	1	0.68
par-3	WBGene00003918	0	0	0	0	0	0	0	1	0	0	0	0	0	1	0.68
pqn-45	WBGene00004132	0	0	0	0	0	0	0	1	0	0	0	0	0	1	0.68
pqn-46	WBGene00004133	0	0	0	0	0	0	0	1	0	0	0	0	0	1	0.68
pqn-53	WBGene00004138	0	0	0	0	0	0	0	1	0	0	0	0	0	1	0.68
pqn-59	WBGene00004143	0	0	0	0	0	0	0	1	0	0	0	0	0	1	0.68
rla-2	WBGene00004410	0	0	0	0	0	0	0	1	0	0	0	0	0	1	0.68
rpl-33	WBGene00004447	0	0	0	0	0	0	0	1	0	0	0	0	0	1	0.68
C18E9.2	WBGene00007683	0	0	0	0	0	0	0	1	0	0	0	0	0	1	0.68
C25A1.4	WBGene00007706	0	0	0	0	0	0	0	1	0	0	0	0	0	1	0.68
C31C9.7	WBGene00007841	0	0	0	0	0	0	0	1	0	0	0	0	0	1	0.68
E04F6.10	WBGene00017129	0	0	0	0	0	0	0	1	0	0	0	0	0	1	0.68
F08C6.5	WBGene00017243	0	0	0	0	0	0	0	1	0	0	0	0	0	1	0.68
F13D11.4	WBGene00017429	0	0	0	0	0	0	0	1	0	0	0	0	0	1	0.68
F19B6.1	WBGene00008948	0	0	0	0	0	0	0	1	0	0	0	0	0	1	0.68
F45D3.3	WBGene00009723	0	0	0	0	0	0	0	1	0	0	0	0	0	1	0.68
F48E8.3	WBGene00018610	0	0	0	0	0	0	0	1	0	0	0	0	0	1	0.68
F54D5.5	WBGene00010051	0	0	0	0	0	0	0	1	0	0	0	0	0	1	0.68
F56D12.6	WBGene00018974	0	0	0	0	0	0	0	1	0	0	0	0	0	1	0.68
F59A3.5	WBGene00019078	0	0	0	0	0	0	0	1	0	0	0	0	0	1	0.68
H13N06.2	WBGene00010396	0	0	0	0	0	0	0	1	0	0	0	0	0	1	0.68
K08D12.3	WBGene00019537	0	0	0	0	0	0	0	1	0	0	0	0	0	1	0.68
M106.4	WBGene00010912	0	0	0	0	0	0	0	1	0	0	0	0	0	1	0.68
M117.1	WBGene00010918	0	0	0	0	0	0	0	1	0	0	0	0	0	1	0.68
R02D5.1	WBGene00010976	0	0	0	0	0	0	0	1	0	0	0	0	0	1	0.68
R07E3.7	WBGene00011108	0	0	0	0	0	0	0	1	0	0	0	0	0	1	0.68
R11A8.5	WBGene00011239	0	0	0	0	0	0	0	1	0	0	0	0	0	1	0.68
T06E4.14	WBGene00077691	0	0	0	0	0	0	0	1	0	0	0	0	0	1	0.68
T06E4.8	WBGene00011535	0	0	0	0	0	0	0	1	0	0	0	0	0	1	0.68
T12A2.2	WBGene00020437	0	0	0	0	0	0	0	1	0	0	0	0	0	1	0.68
T21C9.1	WBGene00011890	0	0	0	0	0	0	0	1	0	0	0	0	0	1	0.68
T25F10.3	WBGene00020806	0	0	0	0	0	0	0	1	0	0	0	0	0	1	0.68
W02B12.9	WBGene00012204	0	0	0	0	0	0	0	1	0	0	0	0	0	1	0.68
Y106G6H.5	WBGene00013718	0	0	0	0	0	0	0	1	0	0	0	0	0	1	0.68
T28D9.4	WBGene00020896	1	0	0	0	1	0	0	0	0	0	0	0	0	0	0.68
glb-24	WBGene00011287	0	0	0	0	0	0	0	2	0	0	0	0	0	2	0.67
smg-1	WBGene00004879	0	0	0	0	0	0	0	2	0	0	0	0	1	1	0.67
sra-10	WBGene00005036	0	0	0	0	0	0	0	2	0	0	0	0	0	2	0.67
C02B10.3	WBGene00015328	0	0	0	0	0	0	0	2	0	0	0	0	0	2	0.67
F30A10.2	WBGene00009261	0	0	0	0	0	0	0	2	0	0	0	0	0	2	0.67
T22H9.4	WBGene00020708	0	0	0	0	0	0	0	2	0	0	0	0	0	2	0.67
bam-2	WBGene00000237	0	0	0	0	0	0	0	1	0	0	0	0	0	1	0.67
lgc-27	WBGene00022283	0	0	0	0	0	0	0	1	0	0	0	0	0	1	0.67
lst-1	WBGene00003083	0	0	0	0	0	0	0	1	0	0	0	0	0	1	0.67
mes-1	WBGene00003219	0	0	0	0	0	0	0	1	0	0	0	0	0	1	0.67
nlp-21	WBGene00003759	0	0	0	0	0	0	0	1	0	0	0	0	0	1	0.67
tlp-1	WBGene00006580	0	0	0	0	0	0	0	1	0	0	0	0	0	1	0.67
B0393.5	WBGene00007170	0	0	0	0	0	0	0	1	0	0	0	0	0	1	0.67
C17G10.9	WBGene00015920	0	0	0	0	0	0	0	1	0	0	0	0	0	1	0.67
C24G6.2	WBGene00016059	0	0	0	0	0	0	0	1	0	0	0	0	0	1	0.67
C34D1.4	WBGene00007931	0	0	0	0	0	0	0	1	0	0	0	0	0	1	0.67
C47E12.6	WBGene00008150	0	0	0	0	0	0	0	1	0	0	0	0	0	1	0.67
F10E9.7	WBGene00017358	0	0	0	0	0	0	0	1	0	0	0	0	0	1	0.67
F40A3.2	WBGene00018217	0	0	0	0	0	0	0	1	0	0	0	0	0	1	0.67
F56D3.1	WBGene00018969	0	0	0	0	0	0	0	1	0	0	0	0	0	1	0.67
R02F11.3	WBGene00019841	0	0	0	0	0	0	0	1	0	0	0	0	0	1	0.67
R53.1	WBGene00011271	0	0	0	0	0	0	0	1	0	0	0	0	0	1	0.67
T24G10.2	WBGene00020779	0	0	0	0	0	0	0	1	0	0	0	0	0	1	0.67
W06D4.2	WBGene00012296	0	0	0	0	0	0	0	1	0	0	0	0	0	1	0.67
ptr-13	WBGene00004227	0	0	0	0	0	0	0	3	0	0	0	0	1	2	0.67
inx-13	WBGene00002135	1	0	0	0	1	0	0	1	0	0	0	0	0	1	0.67
srgp-1	WBGene00006406	1	0	0	0	1	0	0	1	0	0	0	0	0	1	0.67
Y70D2A.1	WBGene00013496	1	0	0	0	1	0	0	1	0	0	0	0	0	1	0.66
R07B1.6	WBGene00011078	0	0	0	0	0	0	0	2	0	0	0	0	0	2	0.66
zyg-1	WBGene00006988	0	0	0	0	0	0	0	1	0	0	0	0	0	1	0.65
F32H5.3	WBGene00009349	0	0	0	0	0	0	0	1	0	0	0	0	0	1	0.65
B0035.12	WBGene00007111	1	0	0	0	1	0	0	0	0	0	0	0	0	0	0.65
F53F4.4	WBGene00009988	1	0	0	0	1	0	0	1	0	0	0	0	0	1	0.65
ccch-1	WBGene00009532	2	1	1	0	0	0	0	2	0	0	0	0	1	1	0.64
Y46G5A.29	WBGene00012917	0	0	0	0	0	0	0	1	0	0	0	0	0	1	0.64
dao-4	WBGene00000930	1	0	0	1	0	0	0	1	0	0	0	0	0	1	0.64
noah-1	WBGene00016422	0	0	0	0	0	0	0	3	0	0	0	2	0	1	0.64
R148.5	WBGene00020104	0	0	0	0	0	0	0	3	0	0	0	1	0	2	0.64
qua-1	WBGene00004264	0	0	0	0	0	0	0	3	0	0	0	0	1	2	0.64
F19H8.4	WBGene00008964	0	0	0	0	0	0	0	3	0	0	0	0	1	2	0.64
Y50E8A.1	WBGene00013046	0	0	0	0	0	0	0	3	0	0	0	0	0	3	0.64
flh-1	WBGene00012435	0	0	0	0	0	0	0	2	1	0	0	0	0	1	0.64
ZC123.1	WBGene00022517	0	0	0	0	0	0	0	2	1	0	0	0	0	1	0.64
F25B3.6	WBGene00009103	0	0	0	0	0	0	0	2	0	0	0	1	0	1	0.64
clec-180	WBGene00017991	0	0	0	0	0	0	0	2	0	0	0	0	0	2	0.64
F57A8.1	WBGene00010177	0	0	0	0	0	0	0	2	0	0	0	0	1	1	0.64
H17B01.4	WBGene00019209	0	0	0	0	0	0	0	2	0	0	0	0	0	2	0.64
Y34B4A.4	WBGene00021320	0	0	0	0	0	0	0	2	0	0	0	0	0	2	0.64
alh-4	WBGene00000110	0	0	0	0	0	0	0	1	0	0	0	0	0	1	0.64
cyp-37A1	WBGene00008499	0	0	0	0	0	0	0	1	0	0	0	0	0	1	0.64
dpy-11	WBGene00001073	0	0	0	0	0	0	0	1	0	0	0	0	0	1	0.64
gob-1	WBGene00001649	0	0	0	0	0	0	0	1	0	0	0	0	0	1	0.64
grd-12	WBGene00001701	0	0	0	0	0	0	0	1	0	0	0	0	0	1	0.64
hda-1	WBGene00001834	0	0	0	0	0	0	0	1	0	0	0	0	0	1	0.64
hen-1	WBGene00001841	0	0	0	0	0	0	0	1	0	0	0	0	0	1	0.64
hil-1	WBGene00001852	0	0	0	0	0	0	0	1	0	0	0	0	0	1	0.64
mon-2	WBGene00008685	0	0	0	0	0	0	0	1	0	0	0	0	0	1	0.64
rab-8	WBGene00004272	0	0	0	0	0	0	0	1	0	0	0	0	0	1	0.64
rop-1	WBGene00004405	0	0	0	0	0	0	0	1	0	0	0	0	0	1	0.64
tag-131	WBGene00006478	0	0	0	0	0	0	0	1	0	0	0	0	0	1	0.64
tsp-7	WBGene00006633	0	0	0	0	0	0	0	1	0	0	0	0	0	1	0.64
ttr-2	WBGene00010539	0	0	0	0	0	0	0	1	0	0	0	0	0	1	0.64
vhp-1	WBGene00006923	0	0	0	0	0	0	0	1	0	0	0	0	0	1	0.64
C10A4.10	WBGene00050957	0	0	0	0	0	0	0	1	0	0	0	0	0	1	0.64
C17H12.2	WBGene00015928	0	0	0	0	0	0	0	1	0	0	0	0	0	1	0.64
C24A3.2	WBGene00016033	0	0	0	0	0	0	0	1	0	0	0	0	0	1	0.64
C34G6.1	WBGene00016418	0	0	0	0	0	0	0	1	0	0	0	0	0	1	0.64
F42D1.2	WBGene00009628	0	0	0	0	0	0	0	1	0	0	0	0	0	1	0.64
F46G11.2	WBGene00018515	0	0	0	0	0	0	0	1	0	0	0	0	0	1	0.64
F47B8.10	WBGene00009811	0	0	0	0	0	0	0	1	0	0	0	0	0	1	0.64
F55C5.8	WBGene00010097	0	0	0	0	0	0	0	1	0	0	0	0	0	1	0.64
F58D5.5	WBGene00010244	0	0	0	0	0	0	0	1	0	0	0	0	0	1	0.64
K09E9.1	WBGene00010724	0	0	0	0	0	0	0	1	0	0	0	0	0	1	0.64
T19C4.1	WBGene00011838	0	0	0	0	0	0	0	1	0	0	0	0	0	1	0.64
W03F8.4	WBGene00020994	0	0	0	0	0	0	0	1	0	0	0	0	0	1	0.64
Y47D9A.1	WBGene00021628	0	0	0	0	0	0	0	1	0	0	0	0	0	1	0.64
ZC250.3	WBGene00022577	0	0	0	0	0	0	0	1	0	0	0	0	0	1	0.64
ZK353.1	WBGene00022697	0	0	0	0	0	0	0	1	0	0	0	0	0	1	0.64
ZK632.4	WBGene00014013	0	0	0	0	0	0	0	1	0	0	0	0	0	1	0.64
M04G7.3	WBGene00019774	0	0	0	0	0	0	0	2	0	0	0	0	0	2	0.63
C06A1.7	WBGene00044235	0	0	0	0	0	0	0	1	0	0	0	0	0	1	0.63
lin-14	WBGene00003003	1	0	0	0	1	0	0	0	0	0	0	0	0	0	0.63
F54D7.2	WBGene00018797	0	0	0	0	0	0	0	2	0	0	0	0	0	2	0.63
D2085.7	WBGene00008432	0	0	0	0	0	0	0	1	0	0	0	0	0	1	0.63
T21F4.1	WBGene00020658	0	0	0	0	0	0	0	1	0	0	0	0	0	1	0.63
C24A1.2	WBGene00016029	0	0	0	0	0	0	0	2	0	0	0	0	0	2	0.63
R53.7	WBGene00011276	0	0	0	0	0	0	0	2	0	0	0	0	0	2	0.63
arf-3	WBGene00000183	0	0	0	0	0	0	0	1	0	0	0	0	0	1	0.62
C24B5.1	WBGene00016044	0	0	0	0	0	0	0	1	0	0	0	0	0	1	0.62
F11A10.5	WBGene00008686	0	0	0	0	0	0	0	1	0	0	0	0	0	1	0.62
F32E10.8	WBGene00017995	0	0	0	0	0	0	0	1	0	0	0	0	0	1	0.62
T24C12.4	WBGene00020766	0	0	0	0	0	0	0	1	0	0	0	0	0	1	0.62
fkb-5	WBGene00001430	1	1	0	0	0	0	0	0	0	0	0	0	0	0	0.62
col-101	WBGene00000675	0	0	0	0	0	0	0	2	0	0	0	0	0	2	0.62
unc-46	WBGene00006782	1	0	0	0	1	0	0	0	0	0	0	0	0	0	0.61
top-1	WBGene00006595	1	1	0	0	0	0	0	1	0	0	0	0	0	1	0.61
F32B5.6	WBGene00017979	0	0	0	0	0	0	0	4	0	0	0	0	1	3	0.61
W03D8.11	WBGene00044796	0	0	0	0	0	0	0	3	0	0	0	0	0	3	0.61
B0001.4	WBGene00007089	0	0	0	0	0	0	0	2	0	0	0	0	1	1	0.61
hpk-1	WBGene00001994	0	0	0	0	0	0	0	3	0	0	0	0	0	3	0.61
F47B7.2	WBGene00018533	0	0	0	0	0	0	0	2	0	0	0	0	0	2	0.60
K09E2.1	WBGene00019570	0	0	0	0	0	0	0	2	0	0	0	0	0	2	0.60
F49E2.5	WBGene00009888	0	0	0	0	0	0	0	2	0	0	1	0	0	1	0.60
anc-1	WBGene00000140	0	0	0	0	0	0	0	2	0	0	0	0	0	2	0.60
tbc-12	WBGene00044061	0	0	0	0	0	0	0	2	0	0	0	0	1	1	0.60
cit-1.2	WBGene00000508	0	0	0	0	0	0	0	1	0	0	0	0	0	1	0.60
dpy-31	WBGene00006592	0	0	0	0	0	0	0	1	0	0	0	0	0	1	0.60
ima-3	WBGene00002074	0	0	0	0	0	0	0	1	0	0	0	0	0	1	0.60
lec-1	WBGene00002264	0	0	0	0	0	0	0	1	0	0	0	0	0	1	0.60
mcm-7	WBGene00003159	0	0	0	0	0	0	0	1	0	0	0	0	0	1	0.60
C42C1.10	WBGene00016588	0	0	0	0	0	0	0	1	0	0	0	0	0	1	0.60
C47D12.2	WBGene00008136	0	0	0	0	0	0	0	1	0	0	0	0	0	1	0.60
F11E6.3	WBGene00008707	0	0	0	0	0	0	0	1	0	0	0	0	0	1	0.60
F13B12.2	WBGene00008730	0	0	0	0	0	0	0	1	0	0	0	0	0	1	0.60
F32G8.4	WBGene00009340	0	0	0	0	0	0	0	1	0	0	0	0	0	1	0.60
K02E10.4	WBGene00019318	0	0	0	0	0	0	0	1	0	0	0	0	0	1	0.60
K07H8.3	WBGene00019505	0	0	0	0	0	0	0	1	0	0	0	0	0	1	0.60
lipase	WBGene00009237	0	0	0	0	0	0	0	1	0	0	0	0	0	1	0.60
M01F1.4	WBGene00010810	0	0	0	0	0	0	0	1	0	0	0	0	0	1	0.60
Thioredoxin	WBGene00016316	0	0	0	0	0	0	0	1	0	0	0	0	0	1	0.60
unc-15	WBGene00006754	1	0	0	0	1	0	0	0	0	0	0	0	0	0	0.60
kin-1	WBGene00002189	1	0	0	0	1	0	0	1	0	0	0	0	1	0	0.60
B0238.9	WBGene00015073	1	0	0	0	1	0	0	1	0	0	0	0	0	1	0.60
nas-4	WBGene00003523	1	0	0	0	1	0	0	0	0	0	0	0	0	0	0.60
T19D12.7	WBGene00020582	1	0	0	0	1	0	0	0	0	0	0	0	0	0	0.60
nas-37	WBGene00003553	0	0	0	0	0	0	0	2	0	0	0	1	0	1	0.59
R10E11.5	WBGene00011217	0	0	0	0	0	0	0	2	0	0	0	0	0	2	0.59
ZK180.6	WBGene00022680	0	0	0	0	0	0	0	2	0	0	0	0	0	2	0.59
flna-1	WBGene00016006	0	0	0	0	0	0	0	1	0	0	0	0	0	1	0.59
ifb-1	WBGene00002053	0	0	0	0	0	0	0	1	0	0	0	0	0	1	0.59
scl-22	WBGene00011462	0	0	0	0	0	0	0	1	0	0	0	0	0	1	0.59
vig-1	WBGene00006924	0	0	0	0	0	0	0	1	0	0	0	0	0	1	0.59
C18E9.6	WBGene00007686	0	0	0	0	0	0	0	1	0	0	0	0	0	1	0.59
F22D3.2	WBGene00017699	0	0	0	0	0	0	0	1	0	0	0	0	0	1	0.59
peroxidase	WBGene00009897	0	0	0	0	0	0	0	1	0	0	0	0	0	1	0.59
T25B9.9	WBGene00012015	0	0	0	0	0	0	0	1	0	0	0	0	0	1	0.59
F32D8.7	WBGene00009331	1	0	0	0	1	0	0	1	0	0	0	0	0	1	0.58
nrx-1	WBGene00007799	1	0	0	0	1	0	0	0	0	0	0	0	0	0	0.58
F10D11.6	WBGene00008652	1	0	0	0	1	0	0	0	0	0	0	0	0	0	0.58
F13H6.1	WBGene00017430	1	0	0	0	1	0	0	0	0	0	0	0	0	0	0.58
F20A1.6	WBGene00017618	1	0	0	0	1	0	0	0	0	0	0	0	0	0	0.58
F46C3.6	WBGene00045253	1	0	0	0	1	0	0	0	0	0	0	0	0	0	0.58
T02G5.11	WBGene00020167	1	0	0	0	1	0	0	0	0	0	0	0	0	0	0.58
T13F2.9	WBGene00011748	1	1	0	0	0	0	0	0	0	0	0	0	0	0	0.58
K08D12.6	WBGene00019540	1	1	0	0	0	0	0	0	0	0	0	0	0	0	0.57
gon-2	WBGene00001651	0	0	0	0	0	0	0	4	0	0	0	0	1	3	0.57
C42C1.2	WBGene00016580	0	0	0	0	0	0	0	2	0	0	0	0	0	2	0.57
beta-galactosidase	WBGene00011832	0	0	0	0	0	0	0	1	0	0	0	0	0	1	0.57
F19H8.2	WBGene00008963	0	0	0	0	0	0	0	1	0	0	0	0	0	1	0.57
F26A3.1	WBGene00009140	0	0	0	0	0	0	0	1	0	0	0	0	0	1	0.57
F41E6.12	WBGene00018293	0	0	0	0	0	0	0	1	0	0	0	0	0	1	0.57
F55D12.5	WBGene00010113	0	0	0	0	0	0	0	1	0	0	0	0	0	1	0.57
T01D1.4	WBGene00020149	0	0	0	0	0	0	0	1	0	0	0	0	0	1	0.57
T04B2.3	WBGene00011422	0	0	0	0	0	0	0	1	0	0	0	0	0	1	0.57
Y43F8B.2	WBGene00012813	0	0	0	0	0	0	0	1	0	0	0	0	0	1	0.57
Y49A3A.3	WBGene00013026	0	0	0	0	0	0	0	2	0	0	0	0	0	2	0.55
T26C5.3	WBGene00012033	0	0	0	0	0	0	0	3	0	0	0	0	0	3	0.55
hex-1	WBGene00020509	0	0	0	0	0	0	0	2	1	0	0	0	0	1	0.55
F54E4.3	WBGene00010059	0	0	0	0	0	0	0	2	0	0	1	0	0	1	0.55
aqp-10	WBGene00000178	0	0	0	0	0	0	0	1	0	0	0	0	0	1	0.55
fem-1	WBGene00001411	0	0	0	0	0	0	0	1	0	0	0	0	0	1	0.55
nhr-76	WBGene00015497	0	0	0	0	0	0	0	1	0	0	0	0	0	1	0.55
C05C10.5	WBGene00007332	0	0	0	0	0	0	0	1	0	0	0	0	0	1	0.55
C09G4.2	WBGene00015650	0	0	0	0	0	0	0	1	0	0	0	0	0	1	0.55
F42A10.9	WBGene00023489	0	0	0	0	0	0	0	1	0	0	0	0	0	1	0.55
F59E12.9	WBGene00019124	0	0	0	0	0	0	0	1	0	0	0	0	0	1	0.55
T05A12.3	WBGene00020234	0	0	0	0	0	0	0	1	0	0	0	0	0	1	0.55
T10F2.2	WBGene00020422	0	0	0	0	0	0	0	1	0	0	0	0	0	1	0.55
Y37D8A.4	WBGene00012546	0	0	0	0	0	0	0	1	0	0	0	0	0	1	0.55
Y64G10A.7	WBGene00013416	0	0	0	0	0	0	0	1	0	0	0	0	0	1	0.55
car-1	WBGene00012484	0	0	0	0	0	0	0	2	0	0	0	0	0	2	0.54
F55C10.5	WBGene00010109	0	0	0	0	0	0	0	2	0	0	0	0	0	2	0.54
M153.2	WBGene00010925	0	0	0	0	0	0	0	1	0	0	0	0	0	1	0.54
C15C8.3	WBGene00007605	0	0	0	0	0	0	0	2	0	0	0	0	0	2	0.53
puf-12	WBGene00014165	0	0	0	0	0	0	0	1	0	0	0	0	0	1	0.53
sgt-1	WBGene00019893	0	0	0	0	0	0	0	1	0	0	0	0	0	1	0.53
C01B10.9	WBGene00015283	0	0	0	0	0	0	0	1	0	0	0	0	0	1	0.53
C01G6.9	WBGene00007229	0	0	0	0	0	0	0	1	0	0	0	0	0	1	0.53
F22B7.9	WBGene00017698	0	0	0	0	0	0	0	1	0	0	0	0	0	1	0.53
F38B7.3	WBGene00009534	0	0	0	0	0	0	0	1	0	0	0	0	0	1	0.53
F52F12.7	WBGene00009940	0	0	0	0	0	0	0	1	0	0	0	0	0	1	0.53
T19B10.2	WBGene00011831	0	0	0	0	0	0	0	1	0	0	0	0	0	1	0.53
T25D3.4	WBGene00020798	0	0	0	0	0	0	0	1	0	0	0	0	0	1	0.53
grl-15	WBGene00001724	0	0	0	0	0	0	0	2	0	0	0	0	0	2	0.53
eat-20	WBGene00001148	0	0	0	0	0	0	0	3	0	0	0	0	0	3	0.53
egl-18	WBGene00001186	0	0	0	0	0	0	0	3	0	0	0	1	0	2	0.52
mab-7	WBGene00003104	0	0	0	0	0	0	0	2	0	0	0	0	1	1	0.52
T13C5.3	WBGene00020484	0	0	0	0	0	0	0	2	0	0	0	0	0	2	0.52
Y73B6BL.24	WBGene00022245	0	0	0	0	0	0	0	2	0	0	0	0	0	2	0.52
bath-42	WBGene00016803	0	0	0	0	0	0	0	1	0	0	0	0	0	1	0.52
cri-2	WBGene00019478	0	0	0	0	0	0	0	1	0	0	0	0	0	1	0.52
gon-1	WBGene00001650	0	0	0	0	0	0	0	1	0	0	0	0	0	1	0.52
C04E6.13	WBGene00015427	0	0	0	0	0	0	0	1	0	0	0	0	0	1	0.52
F08B1.3	WBGene00017234	0	0	0	0	0	0	0	1	0	0	0	0	0	1	0.52
R03D7.1	WBGene00010988	0	0	0	0	0	0	0	1	0	0	0	0	0	1	0.52
R09E10.6	WBGene00011176	1	1	0	0	0	0	0	0	0	0	0	0	0	0	0.52
ife-1	WBGene00002059	0	0	0	0	0	0	0	1	0	0	0	0	0	1	0.51
F35A5.4	WBGene00018026	0	0	0	0	0	0	0	1	0	0	0	0	0	1	0.51
ZK1098.1	WBGene00014218	0	0	0	0	0	0	0	1	0	0	0	0	0	1	0.51
F57H12.6	WBGene00019021	0	0	0	0	0	0	0	2	0	0	0	0	0	2	0.51
prs-1	WBGene00004189	1	0	0	0	1	0	0	0	0	0	0	0	0	0	0.50
C34F11.8	WBGene00016417	1	0	0	0	1	0	0	0	0	0	0	0	0	0	0.50
ZK488.5	WBGene00022757	0	0	0	0	0	0	0	3	0	0	0	0	0	3	0.50
grd-16	WBGene00001705	0	0	0	0	0	0	0	2	0	0	0	0	0	2	0.50
F52C9.5	WBGene00018675	0	0	0	0	0	0	0	2	0	0	0	0	0	2	0.50
F56H9.6	WBGene00044198	0	0	0	0	0	0	0	2	0	0	0	0	0	2	0.50
K02D7.5	WBGene00019300	0	0	0	0	0	0	0	2	0	0	0	0	0	2	0.50
dao-2	WBGene00000928	0	0	0	0	0	0	0	2	0	0	0	0	0	2	0.49
R01H10.4	WBGene00010972	0	0	0	0	0	0	0	3	0	0	0	0	0	3	0.49
ceh-38	WBGene00000459	0	0	0	0	0	0	0	2	0	0	0	0	0	2	0.49
daf-16	WBGene00000912	0	0	0	0	0	0	0	2	0	0	0	0	0	2	0.49
nex-1	WBGene00003588	0	0	0	0	0	0	0	2	0	0	0	0	1	1	0.49
cav-1	WBGene00000301	0	0	0	0	0	0	0	1	0	0	0	0	0	1	0.49
col-63	WBGene00000639	0	0	0	0	0	0	0	1	0	0	0	0	0	1	0.49
daz-1	WBGene00000935	0	0	0	0	0	0	0	1	0	0	0	0	0	1	0.49
pqn-24	WBGene00004113	0	0	0	0	0	0	0	1	0	0	0	0	0	1	0.49
scpl-3	WBGene00021629	0	0	0	0	0	0	0	1	0	0	0	0	0	1	0.49
tag-144	WBGene00006490	0	0	0	0	0	0	0	1	0	0	0	0	0	1	0.49
try-8	WBGene00017791	0	0	0	0	0	0	0	1	0	0	0	0	0	1	0.49
unc-129	WBGene00006852	0	0	0	0	0	0	0	1	0	0	0	0	0	1	0.49
C16E9.2	WBGene00015866	0	0	0	0	0	0	0	1	0	0	0	0	0	1	0.49
C44B7.4	WBGene00016626	0	0	0	0	0	0	0	1	0	0	0	0	0	1	0.49
D1086.2	WBGene00008389	0	0	0	0	0	0	0	1	0	0	0	0	0	1	0.49
F48B9.5	WBGene00018591	0	0	0	0	0	0	0	1	0	0	0	0	0	1	0.49
F49H12.5	WBGene00018656	0	0	0	0	0	0	0	1	0	0	0	0	0	1	0.49
F54D5.2	WBGene00010048	0	0	0	0	0	0	0	1	0	0	0	0	0	1	0.49
F57G12.1	WBGene00010221	0	0	0	0	0	0	0	1	0	0	0	0	0	1	0.49
M163.1	WBGene00010935	0	0	0	0	0	0	0	1	0	0	0	0	0	1	0.49
R01B10.4	WBGene00019806	0	0	0	0	0	0	0	1	0	0	0	0	0	1	0.49
R09B3.3	WBGene00011156	0	0	0	0	0	0	0	1	0	0	0	0	0	1	0.49
Y38A10A.2	WBGene00021389	0	0	0	0	0	0	0	1	0	0	0	0	0	1	0.49
prom-1	WBGene00009173	1	1	0	0	0	0	0	1	0	0	0	0	0	1	0.49
grl-3	WBGene00001712	0	0	0	0	0	0	0	2	0	0	0	1	0	1	0.48
Y53G8AR.9	WBGene00021816	0	0	0	0	0	0	0	1	0	0	0	0	0	1	0.48
gld-1	WBGene00001595	1	0	0	0	0	1	0	4	0	0	0	0	1	3	0.48
ncx-2	WBGene00003567	0	0	0	0	0	0	0	1	0	0	0	0	0	1	0.48
pqn-70	WBGene00004152	0	0	0	0	0	0	0	1	0	0	0	0	0	1	0.48
unc-84	WBGene00006816	0	0	0	0	0	0	0	1	0	0	0	0	0	1	0.48
F35D11.5	WBGene00018046	0	0	0	0	0	0	0	1	0	0	0	0	0	1	0.48
glycosylasparaginase	WBGene00019867	0	0	0	0	0	0	0	1	0	0	0	0	0	1	0.48
K12H4.4	WBGene00019679	0	0	0	0	0	0	0	1	0	0	0	0	0	1	0.48
T25B6.4	WBGene00020790	0	0	0	0	0	0	0	1	0	0	0	0	0	1	0.48
F52A8.6	WBGene00009919	0	0	0	0	0	0	0	2	0	0	0	0	1	1	0.47
col-143	WBGene00000716	0	0	0	0	0	0	0	1	0	0	0	0	0	1	0.47
glit-1	WBGene00018878	0	0	0	0	0	0	0	1	0	0	0	0	0	1	0.47
nlg-1	WBGene00006412	0	0	0	0	0	0	0	1	0	0	0	0	0	1	0.47
pqn-89	WBGene00004169	0	0	0	0	0	0	0	1	0	0	0	0	0	1	0.47
C04C3.3	WBGene00015413	0	0	0	0	0	0	0	1	0	0	0	0	0	1	0.47
C14F11.2	WBGene00015779	0	0	0	0	0	0	0	1	0	0	0	0	0	1	0.47
R05G6.10	WBGene00019902	0	0	0	0	0	0	0	1	0	0	0	0	0	1	0.47
R06C1.4	WBGene00011059	0	0	0	0	0	0	0	1	0	0	0	0	0	1	0.47
pap-1	WBGene00012528	0	0	0	0	0	0	0	5	0	1	1	0	0	3	0.47
sel-10	WBGene00004767	0	0	0	0	0	0	0	3	0	1	0	0	0	2	0.47
mig-15	WBGene00003247	0	0	0	0	0	0	0	2	0	0	0	0	1	1	0.47
odr-3	WBGene00003850	0	0	0	0	0	0	0	2	0	0	0	0	0	2	0.47
Y56A3A.36	WBGene00044233	0	0	0	0	0	0	0	2	0	0	0	0	0	2	0.47
cpn-2	WBGene00000778	0	0	0	0	0	0	0	1	0	0	0	0	0	1	0.47
dmd-6	WBGene00007058	0	0	0	0	0	0	0	1	0	0	0	0	0	1	0.47
gst-36	WBGene00001784	0	0	0	0	0	0	0	1	0	0	0	0	0	1	0.47
lag-1	WBGene00002245	0	0	0	0	0	0	0	1	0	0	0	0	0	1	0.47
nhr-43	WBGene00003633	0	0	0	0	0	0	0	1	0	0	0	0	0	1	0.47
pes-22	WBGene00003986	0	0	0	0	0	0	0	1	0	0	0	0	0	1	0.47
scl-9	WBGene00009890	0	0	0	0	0	0	0	1	0	0	0	0	0	1	0.47
B0410.3	WBGene00015172	0	0	0	0	0	0	0	1	0	0	0	0	0	1	0.47
C51E3.6	WBGene00008252	0	0	0	0	0	0	0	1	0	0	0	0	0	1	0.47
F29C4.7	WBGene00017929	0	0	0	0	0	0	0	1	0	0	0	0	0	1	0.47
F47B10.1	WBGene00009812	0	0	0	0	0	0	0	1	0	0	0	0	0	1	0.47
F59B10.5	WBGene00010321	0	0	0	0	0	0	0	1	0	0	0	0	0	1	0.47
fibrulin-1D	WBGene00001403	0	0	0	0	0	0	0	1	0	0	0	0	0	1	0.47
W05H12.1	WBGene00012289	0	0	0	0	0	0	0	1	0	0	0	0	0	1	0.47
W08D2.5	WBGene00012341	0	0	0	0	0	0	0	1	0	0	0	0	0	1	0.47
Y61A9LA.1	WBGene00022014	0	0	0	0	0	0	0	1	0	0	0	0	0	1	0.47
Y69E1A.5	WBGene00013477	0	0	0	0	0	0	0	1	0	0	0	0	0	1	0.47
dnj-7	WBGene00001025	1	1	0	0	0	0	0	0	0	0	0	0	0	0	0.46
C37C3.9	WBGene00016501	0	0	0	0	0	0	0	1	0	0	0	0	0	1	0.46
F59A2.6	WBGene00010306	0	0	0	0	0	0	0	1	0	0	0	0	0	1	0.46
unc-3	WBGene00006743	1	1	0	0	0	0	0	2	0	0	0	1	0	1	0.45
pan-1	WBGene00003915	0	0	0	0	0	0	0	3	0	0	0	0	1	2	0.45
ten-1	WBGene00006498	0	0	0	0	0	0	0	2	0	1	0	0	0	1	0.45
lin-2	WBGene00002991	0	0	0	0	0	0	0	2	0	0	0	1	0	1	0.45
F15B9.10	WBGene00045418	0	0	0	0	0	0	0	2	0	0	0	1	0	1	0.45
ced-2	WBGene00000416	0	0	0	0	0	0	0	2	0	0	0	0	1	1	0.45
lfi-1	WBGene00022500	0	0	0	0	0	0	0	2	0	0	0	0	0	2	0.45
unc-18	WBGene00006757	0	0	0	0	0	0	0	2	0	0	0	0	0	2	0.45
zag-1	WBGene00006970	0	0	0	0	0	0	0	2	0	0	0	0	0	2	0.45
ztf-6	WBGene00012317	0	0	0	0	0	0	0	2	0	0	0	0	0	2	0.45
C47G2.5	WBGene00008166	0	0	0	0	0	0	0	2	0	0	0	0	1	1	0.45
E04D5.2	WBGene00008481	0	0	0	0	0	0	0	2	0	0	0	0	0	2	0.45
R04E5.7	WBGene00019870	0	0	0	0	0	0	0	2	0	0	0	0	0	2	0.45
Y97E10C.1	WBGene00022410	0	0	0	0	0	0	0	2	0	0	0	0	1	1	0.45
apl-1	WBGene00000149	0	0	0	0	0	0	0	1	0	0	0	0	0	1	0.45
aqp-3	WBGene00000171	0	0	0	0	0	0	0	1	0	0	0	0	0	1	0.45
asp-4	WBGene00000217	0	0	0	0	0	0	0	1	0	0	0	0	0	1	0.45
cey-3	WBGene00000474	0	0	0	0	0	0	0	1	0	0	0	0	0	1	0.45
clec-161	WBGene00010228	0	0	0	0	0	0	0	1	0	0	0	0	0	1	0.45
clh-3	WBGene00000530	0	0	0	0	0	0	0	1	0	0	0	0	0	1	0.45
col-142	WBGene00000715	0	0	0	0	0	0	0	1	0	0	0	0	0	1	0.45
col-186	WBGene00000759	0	0	0	0	0	0	0	1	0	0	0	0	0	1	0.45
cyd-1	WBGene00000870	0	0	0	0	0	0	0	1	0	0	0	0	0	1	0.45
exc-9	WBGene00017644	0	0	0	0	0	0	0	1	0	0	0	0	0	1	0.45
far-3	WBGene00001387	0	0	0	0	0	0	0	1	0	0	0	0	0	1	0.45
gei-13	WBGene00001570	0	0	0	0	0	0	0	1	0	0	0	0	0	1	0.45
iff-1	WBGene00002064	0	0	0	0	0	0	0	1	0	0	0	0	0	1	0.45
lact-8	WBGene00012777	0	0	0	0	0	0	0	1	0	0	0	0	0	1	0.45
lon-3	WBGene00003057	0	0	0	0	0	0	0	1	0	0	0	0	0	1	0.45
magi-1	WBGene00010444	0	0	0	0	0	0	0	1	0	0	0	0	0	1	0.45
mlt-10	WBGene00015646	0	0	0	0	0	0	0	1	0	0	0	0	0	1	0.45
myo-2	WBGene00003514	0	0	0	0	0	0	0	1	0	0	0	0	0	1	0.45
myo-3	WBGene00003515	0	0	0	0	0	0	0	1	0	0	0	0	0	1	0.45
nas-3	WBGene00003522	0	0	0	0	0	0	0	1	0	0	0	0	0	1	0.45
nhr-21	WBGene00003620	0	0	0	0	0	0	0	1	0	0	0	0	0	1	0.45
nlp-24	WBGene00003762	0	0	0	0	0	0	0	1	0	0	0	0	0	1	0.45
nlp-7	WBGene00003745	0	0	0	0	0	0	0	1	0	0	0	0	0	1	0.45
osm-11	WBGene00003891	0	0	0	0	0	0	0	1	0	0	0	0	0	1	0.45
pqn-54	WBGene00004139	0	0	0	0	0	0	0	1	0	0	0	0	0	1	0.45
ptr-12	WBGene00004226	0	0	0	0	0	0	0	1	0	0	0	0	0	1	0.45
rab-3	WBGene00004267	0	0	0	0	0	0	0	1	0	0	0	0	0	1	0.45
rab-6.2	WBGene00004270	0	0	0	0	0	0	0	1	0	0	0	0	0	1	0.45
rme-1	WBGene00004373	0	0	0	0	0	0	0	1	0	0	0	0	0	1	0.45
rpl-24.1	WBGene00004436	0	0	0	0	0	0	0	1	0	0	0	0	0	1	0.45
rps-17	WBGene00004486	0	0	0	0	0	0	0	1	0	0	0	0	0	1	0.45
sph-1	WBGene00004979	0	0	0	0	0	0	0	1	0	0	0	0	0	1	0.45
sym-5	WBGene00006370	0	0	0	0	0	0	0	1	0	0	0	0	0	1	0.45
ttm-2	WBGene00017840	0	0	0	0	0	0	0	1	0	0	0	0	0	1	0.45
unc-83	WBGene00006815	0	0	0	0	0	0	0	1	0	0	0	0	0	1	0.45
vha-4	WBGene00006913	0	0	0	0	0	0	0	1	0	0	0	0	0	1	0.45
vha-6	WBGene00006915	0	0	0	0	0	0	0	1	0	0	0	0	0	1	0.45
C01G10.7	WBGene00007234	0	0	0	0	0	0	0	1	0	0	0	0	0	1	0.45
C18D11.1	WBGene00007679	0	0	0	0	0	0	0	1	0	0	0	0	0	1	0.45
C27D6.4	WBGene00016162	0	0	0	0	0	0	0	1	0	0	0	0	0	1	0.45
C27D9.1	WBGene00016163	0	0	0	0	0	0	0	1	0	0	0	0	0	1	0.45
C29A12.6	WBGene00007800	0	0	0	0	0	0	0	1	0	0	0	0	0	1	0.45
C32E8.3	WBGene00016321	0	0	0	0	0	0	0	1	0	0	0	0	0	1	0.45
C34B2.10	WBGene00016395	0	0	0	0	0	0	0	1	0	0	0	0	0	1	0.45
C41G7.3	WBGene00008061	0	0	0	0	0	0	0	1	0	0	0	0	0	1	0.45
D2024.4	WBGene00017052	0	0	0	0	0	0	0	1	0	0	0	0	0	1	0.45
dep-1	WBGene00009717	0	0	0	0	0	0	0	1	0	0	0	0	0	1	0.45
E04D5.1	WBGene00008480	0	0	0	0	0	0	0	1	0	0	0	0	0	1	0.45
F13D2.1	WBGene00008735	0	0	0	0	0	0	0	1	0	0	0	0	0	1	0.45
F14B8.4	WBGene00017446	0	0	0	0	0	0	0	1	0	0	0	0	0	1	0.45
F21C10.10	WBGene00017659	0	0	0	0	0	0	0	1	0	0	0	0	0	1	0.45
F21C10.7	WBGene00017657	0	0	0	0	0	0	0	1	0	0	0	0	0	1	0.45
F39B2.5	WBGene00009556	0	0	0	0	0	0	0	1	0	0	0	0	0	1	0.45
F41H10.4	WBGene00018317	0	0	0	0	0	0	0	1	0	0	0	0	0	1	0.45
F43G9.13	WBGene00009673	0	0	0	0	0	0	0	1	0	0	0	0	0	1	0.45
F44E2.4	WBGene00018418	0	0	0	0	0	0	0	1	0	0	0	0	0	1	0.45
F47G3.1	WBGene00018576	0	0	0	0	0	0	0	1	0	0	0	0	0	1	0.45
F53B6.4	WBGene00009959	0	0	0	0	0	0	0	1	0	0	0	0	0	1	0.45
F59A3.4	WBGene00019077	0	0	0	0	0	0	0	1	0	0	0	0	0	1	0.45
glycotransferase	WBGene00020683	0	0	0	0	0	0	0	1	0	0	0	0	0	1	0.45
K05C4.2	WBGene00010579	0	0	0	0	0	0	0	1	0	0	0	0	0	1	0.45
K09C8.7	WBGene00010717	0	0	0	0	0	0	0	1	0	0	0	0	0	1	0.45
M01H9.3	WBGene00019719	0	0	0	0	0	0	0	1	0	0	0	0	0	1	0.45
M02D8.5	WBGene00019731	0	0	0	0	0	0	0	1	0	0	0	0	0	1	0.45
peroxidase	WBGene00011530	0	0	0	0	0	0	0	1	0	0	0	0	0	1	0.45
protease	WBGene00019212	0	0	0	0	0	0	0	1	0	0	0	0	0	1	0.45
R10H10.6	WBGene00011224	0	0	0	0	0	0	0	1	0	0	0	0	0	1	0.45
R13H4.8	WBGene00011266	0	0	0	0	0	0	0	1	0	0	0	0	0	1	0.45
T06D8.9	WBGene00011529	0	0	0	0	0	0	0	1	0	0	0	0	0	1	0.45
T07A5.5	WBGene00011558	0	0	0	0	0	0	0	1	0	0	0	0	0	1	0.45
T09A5.11	WBGene00011638	0	0	0	0	0	0	0	1	0	0	0	0	0	1	0.45
T20D3.11	WBGene00011862	0	0	0	0	0	0	0	1	0	0	0	0	0	1	0.45
T22H6.2	WBGene00011938	0	0	0	0	0	0	0	1	0	0	0	0	0	1	0.45
T25F10.6	WBGene00020808	0	0	0	0	0	0	0	1	0	0	0	0	0	1	0.45
Y57A10B.1	WBGene00013273	0	0	0	0	0	0	0	1	0	0	0	0	0	1	0.45
Y71F9AL.9	WBGene00022114	0	0	0	0	0	0	0	1	0	0	0	0	0	1	0.45
ZK418.5	WBGene00022734	0	0	0	0	0	0	0	1	0	0	0	0	0	1	0.45
carboxypeptidase	WBGene00013895	1	0	0	0	1	0	0	1	0	0	0	1	0	0	0.45
plc-1	WBGene00004036	1	0	0	0	1	0	0	0	0	0	0	0	0	0	0.45
sqt-1	WBGene00005016	1	0	0	0	1	0	0	0	0	0	0	0	0	0	0.45
T16G1.2	WBGene00011796	1	0	0	0	1	0	0	0	0	0	0	0	0	0	0.45
Y73E7A.8	WBGene00022274	0	0	0	0	0	0	0	2	0	0	0	0	0	2	0.44
cnk-1	WBGene00000564	0	0	0	0	0	0	0	1	0	0	0	0	0	1	0.43
pad-2	WBGene00010757	0	0	0	0	0	0	0	1	0	0	0	0	0	1	0.43
C50D2.2	WBGene00016806	0	0	0	0	0	0	0	1	0	0	0	0	0	1	0.43
T13H5.8	WBGene00011761	0	0	0	0	0	0	0	1	0	0	0	0	0	1	0.43
C03H12.1	WBGene00007284	1	0	0	0	1	0	0	1	0	0	0	0	0	1	0.41
cyk-4	WBGene00000875	1	0	0	0	1	0	0	0	0	0	0	0	0	0	0.41
ppn-1	WBGene00016498	1	0	0	0	1	0	0	0	0	0	0	0	0	0	0.41
F15E6.3	WBGene00017484	1	0	0	0	1	0	0	0	0	0	0	0	0	0	0.41
Y32H12A.7	WBGene00021315	1	0	0	0	1	0	0	0	0	0	0	0	0	0	0.41
K04G2.9	WBGene00010567	1	0	0	0	1	0	0	1	1	0	0	0	0	0	0.41
jmjd-2	WBGene00012982	1	0	0	0	1	0	0	1	0	0	0	0	0	1	0.41
sod-4	WBGene00004933	0	0	0	0	0	0	0	2	0	0	0	0	0	2	0.41
T12G3.1	WBGene00011737	0	0	0	0	0	0	0	2	0	0	0	0	0	2	0.41
T12G3.6	WBGene00011741	0	0	0	0	0	0	0	2	0	0	0	0	0	2	0.41
cpn-3	WBGene00000779	1	0	0	0	1	0	0	0	0	0	0	0	0	0	0.39
dhs-5	WBGene00000969	1	0	0	0	1	0	0	0	0	0	0	0	0	0	0.39
K04C2.3	WBGene00019381	1	0	0	0	1	0	0	0	0	0	0	0	0	0	0.39
Y58G8A.4	WBGene00021983	1	0	0	0	1	0	0	0	0	0	0	0	0	0	0.39
atf-2	WBGene00000220	1	0	0	0	1	0	0	1	0	0	1	0	0	0	0.38
ilys-4	WBGene00016958	1	0	0	0	1	0	0	1	0	0	0	0	0	1	0.38
cuticlin	WBGene00009983	1	0	0	0	1	0	0	0	0	0	0	0	0	0	0.38
ser-6	WBGene00021897	0	0	0	0	0	0	0	2	0	0	0	0	0	2	0.38
C08A9.3	WBGene00015583	0	0	0	0	0	0	0	2	0	0	0	0	0	2	0.38
clec-95	WBGene00013927	0	0	0	0	0	0	0	1	0	0	0	0	0	1	0.38
gei-4	WBGene00001561	0	0	0	0	0	0	0	1	0	0	0	0	0	1	0.38
pes-8	WBGene00003981	0	0	0	0	0	0	0	1	0	0	0	0	0	1	0.38
vit-3	WBGene00006927	0	0	0	0	0	0	0	1	0	0	0	0	0	1	0.38
C02F5.14	WBGene00044445	0	0	0	0	0	0	0	1	0	0	0	0	0	1	0.38
F20D6.2	WBGene00017634	0	0	0	0	0	0	0	1	0	0	0	0	0	1	0.38
F46C8.1	WBGene00018484	0	0	0	0	0	0	0	1	0	0	0	0	0	1	0.38
Thioredoxin	WBGene00013030	0	0	0	0	0	0	0	1	0	0	0	0	0	1	0.38
ZK470.1	WBGene00022744	0	0	0	0	0	0	0	1	0	0	0	0	0	1	0.38
ZK686.3	WBGene00022793	0	0	0	0	0	0	0	1	0	0	0	0	0	1	0.38
col-99	WBGene00000674	0	0	0	0	0	0	0	3	1	0	0	0	0	2	0.37
C50F2.4	WBGene00016838	1	1	0	0	0	0	0	0	0	0	0	0	0	0	0.36
cbn-1	WBGene00019285	1	0	0	0	1	0	0	2	0	0	0	0	1	1	0.35
smg-3	WBGene00004881	1	0	0	0	1	0	0	1	0	0	0	0	1	0	0.35
Y74C10AR.2	WBGene00022282	1	0	0	0	1	0	0	0	0	0	0	0	0	0	0.35
inx-7	WBGene00002129	0	0	0	0	0	0	0	2	0	0	0	0	0	2	0.35
F18E9.8	WBGene00044780	0	0	0	0	0	0	0	3	0	0	0	0	0	3	0.34
dct-17	WBGene00009431	0	0	0	0	0	0	0	1	0	0	0	0	0	1	0.34
F57G8.7	WBGene00010216	0	0	0	0	0	0	0	1	0	0	0	0	0	1	0.34
K02F6.9	WBGene00019343	0	0	0	0	0	0	0	1	0	0	0	0	0	1	0.34
R02F2.8	WBGene00019837	0	0	0	0	0	0	0	1	0	0	0	0	0	1	0.34
W01A8.6	WBGene00012168	0	0	0	0	0	0	0	1	0	0	0	0	0	1	0.34
tag-312	WBGene00016344	1	1	0	0	0	0	0	0	0	0	0	0	0	0	0.34
stc-1	WBGene00006059	1	0	0	0	1	0	0	1	0	0	0	1	0	0	0.34
nlp-1	WBGene00003739	1	0	0	0	1	0	0	0	0	0	0	0	0	0	0.34
ZK858.5	WBGene00014118	1	0	0	0	1	0	0	0	0	0	0	0	0	0	0.34
elt-2	WBGene00001250	0	0	0	0	0	0	0	2	0	0	0	1	0	1	0.33
sax-2	WBGene00004728	0	0	0	0	0	0	0	2	0	0	0	1	0	1	0.33
pms-2	WBGene00004064	0	0	0	0	0	0	0	2	0	0	0	0	0	2	0.33
AH10.2	WBGene00007083	0	0	0	0	0	0	0	2	0	0	0	0	0	2	0.33
C11H1.5	WBGene00007530	0	0	0	0	0	0	0	2	0	0	0	0	0	2	0.33
D2096.6	WBGene00017073	0	0	0	0	0	0	0	2	0	0	0	0	0	2	0.33
F46F11.1	WBGene00018508	0	0	0	0	0	0	0	2	0	0	0	0	0	2	0.33
K07G5.4	WBGene00010643	0	0	0	0	0	0	0	2	0	0	0	0	0	2	0.33
Y41E3.11	WBGene00012769	0	0	0	0	0	0	0	2	0	0	0	0	0	2	0.33
Y48G1C.4	WBGene00021677	0	0	0	0	0	0	0	2	0	0	0	0	0	2	0.33
ccg-1	WBGene00000370	0	0	0	0	0	0	0	1	0	0	0	0	0	1	0.33
cfi-1	WBGene00000476	0	0	0	0	0	0	0	1	0	0	0	0	0	1	0.33
lmp-2	WBGene00015471	0	0	0	0	0	0	0	1	0	0	0	0	0	1	0.33
mif-3	WBGene00003236	0	0	0	0	0	0	0	1	0	0	0	0	0	1	0.33
nhr-117	WBGene00003707	0	0	0	0	0	0	0	1	0	0	0	0	0	1	0.33
nhr-22	WBGene00003621	0	0	0	0	0	0	0	1	0	0	0	0	0	1	0.33
nsh-1	WBGene00003819	0	0	0	0	0	0	0	1	0	0	0	0	0	1	0.33
srbc-19	WBGene00016696	0	0	0	0	0	0	0	1	0	0	0	0	0	1	0.33
tbx-2	WBGene00006543	0	0	0	0	0	0	0	1	0	0	0	0	0	1	0.33
ttr-12	WBGene00009759	0	0	0	0	0	0	0	1	0	0	0	0	0	1	0.33
twk-14	WBGene00006669	0	0	0	0	0	0	0	1	0	0	0	0	0	1	0.33
twk-40	WBGene00006691	0	0	0	0	0	0	0	1	0	0	0	0	0	1	0.33
C37C3.11	WBGene00016503	0	0	0	0	0	0	0	1	0	0	0	0	0	1	0.33
C49C3.8	WBGene00008198	0	0	0	0	0	0	0	1	0	0	0	0	0	1	0.33
C54G4.9	WBGene00008318	0	0	0	0	0	0	0	1	0	0	0	0	0	1	0.33
F21D5.3	WBGene00009008	0	0	0	0	0	0	0	1	0	0	0	0	0	1	0.33
F26F4.5	WBGene00017827	0	0	0	0	0	0	0	1	0	0	0	0	0	1	0.33
F30B5.7	WBGene00017936	0	0	0	0	0	0	0	1	0	0	0	0	0	1	0.33
F35F10.14	WBGene00018063	0	0	0	0	0	0	0	1	0	0	0	0	0	1	0.33
F57C9.4	WBGene00019011	0	0	0	0	0	0	0	1	0	0	0	0	0	1	0.33
lipase	WBGene00010062	0	0	0	0	0	0	0	1	0	0	0	0	0	1	0.33
permease	WBGene00011593	0	0	0	0	0	0	0	1	0	0	0	0	0	1	0.33
R05D3.9	WBGene00019882	0	0	0	0	0	0	0	1	0	0	0	0	0	1	0.33
T14B4.5	WBGene00020501	0	0	0	0	0	0	0	1	0	0	0	0	0	1	0.33
T19C3.1	WBGene00020559	0	0	0	0	0	0	0	1	0	0	0	0	0	1	0.33
T28D6.4	WBGene00012124	0	0	0	0	0	0	0	1	0	0	0	0	0	1	0.33
W07E6.3	WBGene00021075	0	0	0	0	0	0	0	1	0	0	0	0	0	1	0.33
Y43F8A.5	WBGene00012811	0	0	0	0	0	0	0	1	0	0	0	0	0	1	0.33
Y46G5A.35	WBGene00012920	0	0	0	0	0	0	0	1	0	0	0	0	0	1	0.33
Y50E8A.5	WBGene00013048	0	0	0	0	0	0	0	1	0	0	0	0	0	1	0.33
Y69H2.14	WBGene00013489	0	0	0	0	0	0	0	1	0	0	0	0	0	1	0.33
ZK1307.7	WBGene00014248	0	0	0	0	0	0	0	1	0	0	0	0	0	1	0.33
M88.5	WBGene00010908	0	0	0	0	0	0	0	2	0	0	0	0	0	2	0.32
act-2	WBGene00000064	0	0	0	0	0	0	0	1	0	0	0	0	0	1	0.32
col-76	WBGene00000652	0	0	0	0	0	0	0	1	0	0	0	0	0	1	0.32
cpr-4	WBGene00000784	0	0	0	0	0	0	0	1	0	0	0	0	0	1	0.32
fut-8	WBGene00001508	0	0	0	0	0	0	0	1	0	0	0	0	0	1	0.32
glt-1	WBGene00001620	0	0	0	0	0	0	0	1	0	0	0	0	0	1	0.32
pak-2	WBGene00006443	0	0	0	0	0	0	0	1	0	0	0	0	0	1	0.32
rer-1	WBGene00009783	0	0	0	0	0	0	0	1	0	0	0	0	0	1	0.32
rpl-4	WBGene00004415	0	0	0	0	0	0	0	1	0	0	0	0	0	1	0.32
C06A8.1	WBGene00015512	0	0	0	0	0	0	0	1	0	0	0	0	0	1	0.32
C17G10.3	WBGene00015917	0	0	0	0	0	0	0	1	0	0	0	0	0	1	0.32
C45B2.3	WBGene00016660	0	0	0	0	0	0	0	1	0	0	0	0	0	1	0.32
F58E10.3	WBGene00010260	0	0	0	0	0	0	0	1	0	0	0	0	0	1	0.32
K09G1.1	WBGene00010727	0	0	0	0	0	0	0	1	0	0	0	0	0	1	0.32
M03E7.4	WBGene00019756	0	0	0	0	0	0	0	1	0	0	0	0	0	1	0.32
R09E10.1	WBGene00011171	0	0	0	0	0	0	0	1	0	0	0	0	0	1	0.32
T16G1.9	WBGene00011802	0	0	0	0	0	0	0	1	0	0	0	0	0	1	0.32
T20F7.5	WBGene00020632	0	0	0	0	0	0	0	1	0	0	0	0	0	1	0.32
ZK563.6	WBGene00022770	0	0	0	0	0	0	0	1	0	0	0	0	0	1	0.32
ZK686.4	WBGene00022794	0	0	0	0	0	0	0	1	0	0	0	0	0	1	0.32
ZK757.1	WBGene00014073	0	0	0	0	0	0	0	1	0	0	0	0	0	1	0.32
R11.2	WBGene00011227	1	1	0	0	0	0	0	0	0	0	0	0	0	0	0.32
Y34B4A.10	WBGene00021326	1	0	0	0	1	0	0	0	0	0	0	0	0	0	0.32
F16H11.1	WBGene00017530	0	0	0	0	0	0	0	2	0	0	0	0	0	2	0.31
C08C3.4	WBGene00015591	0	0	0	0	0	0	0	2	0	0	0	1	0	1	0.29
F10D7.1	WBGene00017338	0	0	0	0	0	0	0	2	0	0	0	0	0	2	0.29
cdd-2	WBGene00000392	0	0	0	0	0	0	0	1	0	0	0	0	0	1	0.29
dnj-27	WBGene00001045	0	0	0	0	0	0	0	1	0	0	0	0	0	1	0.29
glrx-22	WBGene00044608	0	0	0	0	0	0	0	1	0	0	0	0	0	1	0.29
gst-24	WBGene00001772	0	0	0	0	0	0	0	1	0	0	0	0	0	1	0.29
his-62	WBGene00001936	0	0	0	0	0	0	0	1	0	0	0	0	0	1	0.29
hrg-4	WBGene00009493	0	0	0	0	0	0	0	1	0	0	0	0	0	1	0.29
nhr-84	WBGene00003674	0	0	0	0	0	0	0	1	0	0	0	0	0	1	0.29
plc-3	WBGene00004038	0	0	0	0	0	0	0	1	0	0	0	0	0	1	0.29
pqn-37	WBGene00004124	0	0	0	0	0	0	0	1	0	0	0	0	0	1	0.29
str-144	WBGene00006191	0	0	0	0	0	0	0	1	0	0	0	0	0	1	0.29
sul-3	WBGene00006310	0	0	0	0	0	0	0	1	0	0	0	0	0	1	0.29
ttr-45	WBGene00044737	0	0	0	0	0	0	0	1	0	0	0	0	0	1	0.29
ugt-48	WBGene00015965	0	0	0	0	0	0	0	1	0	0	0	0	0	1	0.29
C05D11.13	WBGene00015488	0	0	0	0	0	0	0	1	0	0	0	0	0	1	0.29
C50F4.9	WBGene00008234	0	0	0	0	0	0	0	1	0	0	0	0	0	1	0.29
D1046.1	WBGene00008362	0	0	0	0	0	0	0	1	0	0	0	0	0	1	0.29
F48C5.1	WBGene00009842	0	0	0	0	0	0	0	1	0	0	0	0	0	1	0.29
H27A22.1	WBGene00010418	0	0	0	0	0	0	0	1	0	0	0	0	0	1	0.29
T06D10.1	WBGene00011531	0	0	0	0	0	0	0	1	0	0	0	0	0	1	0.29
T09B4.5	WBGene00020379	0	0	0	0	0	0	0	1	0	0	0	0	0	1	0.29
T13C2.3	WBGene00020479	0	0	0	0	0	0	0	1	0	0	0	0	0	1	0.29
Y71F9B.2	WBGene00022126	0	0	0	0	0	0	0	1	0	0	0	0	0	1	0.29
T27F6.4	WBGene00012104	0	0	0	0	0	0	0	3	1	0	0	1	0	1	0.29
sem-5	WBGene00004774	0	0	0	0	0	0	0	3	0	0	0	1	0	2	0.29
C45E5.3	WBGene00016666	0	0	0	0	0	0	0	3	0	0	0	0	1	2	0.29
T13C5.7	WBGene00020487	0	0	0	0	0	0	0	3	0	0	0	0	0	3	0.29
folt-1	WBGene00007388	0	0	0	0	0	0	0	2	1	0	0	0	0	1	0.29
F21C10.11	WBGene00017660	0	0	0	0	0	0	0	2	0	0	1	0	0	1	0.29
ctg-1	WBGene00010370	0	0	0	0	0	0	0	2	0	0	0	1	0	1	0.29
C04A11.5	WBGene00007288	0	0	0	0	0	0	0	2	0	0	0	1	0	1	0.29
aqp-6	WBGene00000174	0	0	0	0	0	0	0	2	0	0	0	0	0	2	0.29
grl-19	WBGene00001728	0	0	0	0	0	0	0	2	0	0	0	0	1	1	0.29
hlh-6	WBGene00001952	0	0	0	0	0	0	0	2	0	0	0	0	0	2	0.29
mkk-4	WBGene00003368	0	0	0	0	0	0	0	2	0	0	0	0	0	2	0.29
ncx-3	WBGene00003568	0	0	0	0	0	0	0	2	0	0	0	0	0	2	0.29
pag-3	WBGene00003909	0	0	0	0	0	0	0	2	0	0	0	0	0	2	0.29
pxl-1	WBGene00016197	0	0	0	0	0	0	0	2	0	0	0	0	1	1	0.29
skr-19	WBGene00004825	0	0	0	0	0	0	0	2	0	0	0	0	0	2	0.29
unc-40	WBGene00006776	0	0	0	0	0	0	0	2	0	0	0	0	0	2	0.29
wdr-23	WBGene00008419	0	0	0	0	0	0	0	2	0	0	0	0	0	2	0.29
C15C7.7	WBGene00015793	0	0	0	0	0	0	0	2	0	0	0	0	1	1	0.29
F13B12.6	WBGene00008733	0	0	0	0	0	0	0	2	0	0	0	0	0	2	0.29
F28H1.1	WBGene00017908	0	0	0	0	0	0	0	2	0	0	0	0	0	2	0.29
H39E23.3	WBGene00044201	0	0	0	0	0	0	0	2	0	0	0	0	0	2	0.29
hyaluronidase	WBGene00011923	0	0	0	0	0	0	0	2	0	0	0	0	0	2	0.29
Y4C6B.7	WBGene00021161	0	0	0	0	0	0	0	2	0	0	0	0	0	2	0.29
Y54E2A.6	WBGene00013191	0	0	0	0	0	0	0	2	0	0	0	0	0	2	0.29
Y58G8A.5	WBGene00044513	0	0	0	0	0	0	0	2	0	0	0	0	1	1	0.29
cdc-14	WBGene00000383	0	0	0	0	0	0	0	1	0	0	0	0	0	1	0.29
cdd-1	WBGene00000391	0	0	0	0	0	0	0	1	0	0	0	0	0	1	0.29
ceh-10	WBGene00000435	0	0	0	0	0	0	0	1	0	0	0	0	0	1	0.29
cnc-11	WBGene00044900	0	0	0	0	0	0	0	1	0	0	0	0	0	1	0.29
ctl-2	WBGene00000831	0	0	0	0	0	0	0	1	0	0	0	0	0	1	0.29
cua-1	WBGene00000834	0	0	0	0	0	0	0	1	0	0	0	0	0	1	0.29
cyp-35A5	WBGene00019473	0	0	0	0	0	0	0	1	0	0	0	0	0	1	0.29
elo-7	WBGene00001245	0	0	0	0	0	0	0	1	0	0	0	0	0	1	0.29
ergo-1	WBGene00019971	0	0	0	0	0	0	0	1	0	0	0	0	0	1	0.29
grl-1	WBGene00001710	0	0	0	0	0	0	0	1	0	0	0	0	0	1	0.29
grsp-2	WBGene00012118	0	0	0	0	0	0	0	1	0	0	0	0	0	1	0.29
haf-3	WBGene00001813	0	0	0	0	0	0	0	1	0	0	0	0	0	1	0.29
his-71	WBGene00001945	0	0	0	0	0	0	0	1	0	0	0	0	0	1	0.29
hsp-16.2	WBGene00002016	0	0	0	0	0	0	0	1	0	0	0	0	0	1	0.29
inft-1	WBGene00019030	0	0	0	0	0	0	0	1	0	0	0	0	0	1	0.29
mab-23	WBGene00003114	0	0	0	0	0	0	0	1	0	0	0	0	0	1	0.29
nas-16	WBGene00003535	0	0	0	0	0	0	0	1	0	0	0	0	0	1	0.29
nhr-114	WBGene00003704	0	0	0	0	0	0	0	1	0	0	0	0	0	1	0.29
nrd-1	WBGene00017004	0	0	0	0	0	0	0	1	0	0	0	0	0	1	0.29
oac-36	WBGene00010172	0	0	0	0	0	0	0	1	0	0	0	0	0	1	0.29
pqn-35	WBGene00004122	0	0	0	0	0	0	0	1	0	0	0	0	0	1	0.29
pqn-52	WBGene00019713	0	0	0	0	0	0	0	1	0	0	0	0	0	1	0.29
sams-1	WBGene00008205	0	0	0	0	0	0	0	1	0	0	0	0	0	1	0.29
spe-38	WBGene00013121	0	0	0	0	0	0	0	1	0	0	0	0	0	1	0.29
srt-12	WBGene00017107	0	0	0	0	0	0	0	1	0	0	0	0	0	1	0.29
zim-1	WBGene00011597	0	0	0	0	0	0	0	1	0	0	0	0	0	1	0.29
ztf-26	WBGene00010137	0	0	0	0	0	0	0	1	0	0	0	0	0	1	0.29
B0416.5	WBGene00015181	0	0	0	0	0	0	0	1	0	0	0	0	0	1	0.29
C01G10.14	WBGene00007239	0	0	0	0	0	0	0	1	0	0	0	0	0	1	0.29
C11H1.7	WBGene00007531	0	0	0	0	0	0	0	1	0	0	0	0	0	1	0.29
C32E12.4	WBGene00016330	0	0	0	0	0	0	0	1	0	0	0	0	0	1	0.29
C45B11.5	WBGene00008106	0	0	0	0	0	0	0	1	0	0	0	0	0	1	0.29
C50C3.1	WBGene00016799	0	0	0	0	0	0	0	1	0	0	0	0	0	1	0.29
C50D2.7	WBGene00016810	0	0	0	0	0	0	0	1	0	0	0	0	0	1	0.29
C53D6.7	WBGene00008284	0	0	0	0	0	0	0	1	0	0	0	0	0	1	0.29
C54C6.5	WBGene00008287	0	0	0	0	0	0	0	1	0	0	0	0	0	1	0.29
C54C8.2	WBGene00008290	0	0	0	0	0	0	0	1	0	0	0	0	0	1	0.29
D2085.5	WBGene00008430	0	0	0	0	0	0	0	1	0	0	0	0	0	1	0.29
E01A2.2	WBGene00017085	0	0	0	0	0	0	0	1	0	0	0	0	0	1	0.29
F10E9.12	WBGene00017361	0	0	0	0	0	0	0	1	0	0	0	0	0	1	0.29
F13E9.9	WBGene00008758	0	0	0	0	0	0	0	1	0	0	0	0	0	1	0.29
F15D4.4	WBGene00008861	0	0	0	0	0	0	0	1	0	0	0	0	0	1	0.29
F20D12.7	WBGene00017645	0	0	0	0	0	0	0	1	0	0	0	0	0	1	0.29
F25B4.8	WBGene00017771	0	0	0	0	0	0	0	1	0	0	0	0	0	1	0.29
F25E2.1	WBGene00017779	0	0	0	0	0	0	0	1	0	0	0	0	0	1	0.29
F31E3.4	WBGene00017951	0	0	0	0	0	0	0	1	0	0	0	0	0	1	0.29
F40A3.5	WBGene00018220	0	0	0	0	0	0	0	1	0	0	0	0	0	1	0.29
F42A10.6	WBGene00018342	0	0	0	0	0	0	0	1	0	0	0	0	0	1	0.29
F44E2.8	WBGene00018421	0	0	0	0	0	0	0	1	0	0	0	0	0	1	0.29
F48F7.6	WBGene00009851	0	0	0	0	0	0	0	1	0	0	0	0	0	1	0.29
F55C12.6	WBGene00018873	0	0	0	0	0	0	0	1	0	0	0	0	0	1	0.29
H03G16.2	WBGene00010359	0	0	0	0	0	0	0	1	0	0	0	0	0	1	0.29
K01G5.10	WBGene00010481	0	0	0	0	0	0	0	1	0	0	0	0	0	1	0.29
K04G7.1	WBGene00019400	0	0	0	0	0	0	0	1	0	0	0	0	0	1	0.29
K07C11.7	WBGene00019479	0	0	0	0	0	0	0	1	0	0	0	0	0	1	0.29
K11B4.2	WBGene00010767	0	0	0	0	0	0	0	1	0	0	0	0	0	1	0.29
R09B5.11	WBGene00019979	0	0	0	0	0	0	0	1	0	0	0	0	0	1	0.29
T01B4.3	WBGene00011310	0	0	0	0	0	0	0	1	0	0	0	0	0	1	0.29
T14G10.8	WBGene00011777	0	0	0	0	0	0	0	1	0	0	0	0	0	1	0.29
T19C3.3	WBGene00020561	0	0	0	0	0	0	0	1	0	0	0	0	0	1	0.29
T23G4.5	WBGene00011961	0	0	0	0	0	0	0	1	0	0	0	0	0	1	0.29
T28A11.20	WBGene00020882	0	0	0	0	0	0	0	1	0	0	0	0	0	1	0.29
W02D9.10	WBGene00012216	0	0	0	0	0	0	0	1	0	0	0	0	0	1	0.29
W06E11.7	WBGene00021065	0	0	0	0	0	0	0	1	0	0	0	0	0	1	0.29
Y105C5B.5	WBGene00013647	0	0	0	0	0	0	0	1	0	0	0	0	0	1	0.29
Y116A8C.22	WBGene00013799	0	0	0	0	0	0	0	1	0	0	0	0	0	1	0.29
Y39A1A.8	WBGene00012647	0	0	0	0	0	0	0	1	0	0	0	0	0	1	0.29
Y41C4A.6	WBGene00012753	0	0	0	0	0	0	0	1	0	0	0	0	0	1	0.29
Y41D4B.26	WBGene00021525	0	0	0	0	0	0	0	1	0	0	0	0	0	1	0.29
Y71F9B.13	WBGene00022131	0	0	0	0	0	0	0	1	0	0	0	0	0	1	0.29
Y71H2AM.13	WBGene00022178	0	0	0	0	0	0	0	1	0	0	0	0	0	1	0.29
Y73C8C.3	WBGene00022262	0	0	0	0	0	0	0	1	0	0	0	0	0	1	0.29
Y73F4A.1	WBGene00013514	0	0	0	0	0	0	0	1	0	0	0	0	0	1	0.29
ZK265.7	WBGene00013959	0	0	0	0	0	0	0	1	0	0	0	0	0	1	0.29
ain-1	WBGene00015547	0	0	0	0	0	0	0	3	0	0	0	0	0	3	0.28
cpl-1	WBGene00000776	0	0	0	0	0	0	0	2	0	0	0	0	1	1	0.28
flp-20	WBGene00001463	0	0	0	0	0	0	0	2	0	0	0	0	0	2	0.28
gei-3	WBGene00001560	0	0	0	0	0	0	0	2	0	0	0	0	1	1	0.28
gly-3	WBGene00001628	0	0	0	0	0	0	0	2	0	0	0	0	0	2	0.28
K10C3.4	WBGene00010731	0	0	0	0	0	0	0	2	0	0	0	0	1	1	0.28
ZK1127.9	WBGene00022855	0	0	0	0	0	0	0	2	0	0	0	0	0	2	0.28
alh-6	WBGene00000112	0	0	0	0	0	0	0	1	0	0	0	0	0	1	0.28
fipr-2	WBGene00009097	0	0	0	0	0	0	0	1	0	0	0	0	0	1	0.28
fkh-2	WBGene00001434	0	0	0	0	0	0	0	1	0	0	0	0	0	1	0.28
gcy-31	WBGene00001551	0	0	0	0	0	0	0	1	0	0	0	0	0	1	0.28
him-4	WBGene00001863	0	0	0	0	0	0	0	1	0	0	0	0	0	1	0.28
let-2	WBGene00002280	0	0	0	0	0	0	0	1	0	0	0	0	0	1	0.28
sca-1	WBGene00004736	0	0	0	0	0	0	0	1	0	0	0	0	0	1	0.28
uvt-2	WBGene00006861	0	0	0	0	0	0	0	1	0	0	0	0	0	1	0.28
vab-3	WBGene00006870	0	0	0	0	0	0	0	1	0	0	0	0	0	1	0.28
vit-4	WBGene00006928	0	0	0	0	0	0	0	1	0	0	0	0	0	1	0.28
wnk-1	WBGene00006941	0	0	0	0	0	0	0	1	0	0	0	0	0	1	0.28
C15C8.4	WBGene00007606	0	0	0	0	0	0	0	1	0	0	0	0	0	1	0.28
C54D2.2	WBGene00016916	0	0	0	0	0	0	0	1	0	0	0	0	0	1	0.28
F01G10.10	WBGene00008512	0	0	0	0	0	0	0	1	0	0	0	0	0	1	0.28
F25G6.7	WBGene00017798	0	0	0	0	0	0	0	1	0	0	0	0	0	1	0.28
F30A10.3	WBGene00009262	0	0	0	0	0	0	0	1	0	0	0	0	0	1	0.28
F33D4.7	WBGene00017999	0	0	0	0	0	0	0	1	0	0	0	0	0	1	0.28
T05G5.1	WBGene00011498	0	0	0	0	0	0	0	1	0	0	0	0	0	1	0.28
T27F2.4	WBGene00012101	0	0	0	0	0	0	0	1	0	0	0	0	0	1	0.28
ZK829.4	WBGene00014095	0	0	0	0	0	0	0	1	0	0	0	0	0	1	0.28
Y55B1BR.4	WBGene00021914	0	0	0	0	0	0	0	2	0	0	0	2	0	0	0.27
F54D11.4	WBGene00018814	0	0	0	0	0	0	0	1	0	0	0	1	0	0	0.27
B0379.1	WBGene00007155	0	0	0	0	0	0	0	2	0	0	0	1	0	1	0.27
unc-36	WBGene00006772	0	0	0	0	0	0	0	2	1	0	0	0	0	1	0.26
casy-1	WBGene00000403	0	0	0	0	0	0	0	2	0	0	0	0	0	2	0.26
C09D4.1	WBGene00015632	0	0	0	0	0	0	0	2	0	0	0	0	0	2	0.26
cdk-5	WBGene00000407	0	0	0	0	0	0	0	1	0	0	0	0	0	1	0.26
dgn-1	WBGene00000961	0	0	0	0	0	0	0	1	0	0	0	0	0	1	0.26
ina-1	WBGene00002081	0	0	0	0	0	0	0	1	0	0	0	0	0	1	0.26
nrs-2	WBGene00003816	0	0	0	0	0	0	0	1	0	0	0	0	0	1	0.26
pqn-2	WBGene00004098	0	0	0	0	0	0	0	1	0	0	0	0	0	1	0.26
sym-1	WBGene00006366	0	0	0	0	0	0	0	1	0	0	0	0	0	1	0.26
ttr-52	WBGene00008719	0	0	0	0	0	0	0	1	0	0	0	0	0	1	0.26
ubc-8	WBGene00006705	0	0	0	0	0	0	0	1	0	0	0	0	0	1	0.26
C18A3.2	WBGene00015940	0	0	0	0	0	0	0	1	0	0	0	0	0	1	0.26
C27H5.2	WBGene00016172	0	0	0	0	0	0	0	1	0	0	0	0	0	1	0.26
C50H2.13	WBGene00008246	0	0	0	0	0	0	0	1	0	0	0	0	0	1	0.26
F23H12.2	WBGene00009092	0	0	0	0	0	0	0	1	0	0	0	0	0	1	0.26
F53C11.5	WBGene00009975	0	0	0	0	0	0	0	1	0	0	0	0	0	1	0.26
F58G11.4	WBGene00010282	0	0	0	0	0	0	0	1	0	0	0	0	0	1	0.26
M01A10.3	WBGene00019693	0	0	0	0	0	0	0	1	0	0	0	0	0	1	0.26
Y57E12AL.1	WBGene00021956	0	0	0	0	0	0	0	1	0	0	0	0	0	1	0.26
ZC449.2	WBGene00022612	0	0	0	0	0	0	0	1	0	0	0	0	0	1	0.26
ZK829.7	WBGene00014096	0	0	0	0	0	0	0	1	0	0	0	0	0	1	0.26
dsh-2	WBGene00001102	0	0	0	0	0	0	0	2	0	0	0	0	0	2	0.25
ZK858.1	WBGene00014115	0	0	0	0	0	0	0	3	0	0	0	1	0	2	0.25
mxl-3	WBGene00003511	0	0	0	0	0	0	0	3	0	0	0	0	1	2	0.25
ztf-22	WBGene00012988	0	0	0	0	0	0	0	2	0	0	0	0	0	2	0.25
T15B12.1	WBGene00020530	0	0	0	0	0	0	0	2	0	0	0	0	0	2	0.25
cdh-4	WBGene00000396	0	0	0	0	0	0	0	1	0	0	0	0	0	1	0.25
col-179	WBGene00000752	0	0	0	0	0	0	0	1	0	0	0	0	0	1	0.25
cutl-22	WBGene00020663	0	0	0	0	0	0	0	1	0	0	0	0	0	1	0.25
dop-1	WBGene00001052	0	0	0	0	0	0	0	1	0	0	0	0	0	1	0.25
egl-44	WBGene00001208	0	0	0	0	0	0	0	1	0	0	0	0	0	1	0.25
gsnl-1	WBGene00010593	0	0	0	0	0	0	0	1	0	0	0	0	0	1	0.25
ikb-1	WBGene00002069	0	0	0	0	0	0	0	1	0	0	0	0	0	1	0.25
jamp-1	WBGene00019807	0	0	0	0	0	0	0	1	0	0	0	0	0	1	0.25
lir-1	WBGene00003044	0	0	0	0	0	0	0	1	0	0	0	0	0	1	0.25
mdt-22	WBGene00007022	0	0	0	0	0	0	0	1	0	0	0	0	0	1	0.25
mgl-2	WBGene00003233	0	0	0	0	0	0	0	1	0	0	0	0	0	1	0.25
pqn-22	WBGene00004112	0	0	0	0	0	0	0	1	0	0	0	0	0	1	0.25
srh-44	WBGene00005267	0	0	0	0	0	0	0	1	0	0	0	0	0	1	0.25
tram-1	WBGene00007696	0	0	0	0	0	0	0	1	0	0	0	0	0	1	0.25
ttr-43	WBGene00007590	0	0	0	0	0	0	0	1	0	0	0	0	0	1	0.25
C05C8.6	WBGene00015463	0	0	0	0	0	0	0	1	0	0	0	0	0	1	0.25
C08H9.15	WBGene00007474	0	0	0	0	0	0	0	1	0	0	0	0	0	1	0.25
C13A10.2	WBGene00015729	0	0	0	0	0	0	0	1	0	0	0	0	0	1	0.25
C14H10.3	WBGene00007593	0	0	0	0	0	0	0	1	0	0	0	0	0	1	0.25
C53B4.6	WBGene00008275	0	0	0	0	0	0	0	1	0	0	0	0	0	1	0.25
F17C11.7	WBGene00008918	0	0	0	0	0	0	0	1	0	0	0	0	0	1	0.25
F27E5.7	WBGene00044035	0	0	0	0	0	0	0	1	0	0	0	0	0	1	0.25
F28D1.8	WBGene00009217	0	0	0	0	0	0	0	1	0	0	0	0	0	1	0.25
F32D8.10	WBGene00009333	0	0	0	0	0	0	0	1	0	0	0	0	0	1	0.25
F42H10.5	WBGene00018369	0	0	0	0	0	0	0	1	0	0	0	0	0	1	0.25
F45H11.5	WBGene00009745	0	0	0	0	0	0	0	1	0	0	0	0	0	1	0.25
F53H4.5	WBGene00010010	0	0	0	0	0	0	0	1	0	0	0	0	0	1	0.25
K07A1.1	WBGene00010608	0	0	0	0	0	0	0	1	0	0	0	0	0	1	0.25
K07F5.16	WBGene00010640	0	0	0	0	0	0	0	1	0	0	0	0	0	1	0.25
T22B2.6	WBGene00020670	0	0	0	0	0	0	0	1	0	0	0	0	0	1	0.25
tctex-1	WBGene00011469	0	0	0	0	0	0	0	1	0	0	0	0	0	1	0.25
Y17G7B.20	WBGene00012471	0	0	0	0	0	0	0	1	0	0	0	0	0	1	0.25
Y38F1A.7	WBGene00012609	0	0	0	0	0	0	0	1	0	0	0	0	0	1	0.25
Y43B11AR.1	WBGene00021543	0	0	0	0	0	0	0	1	0	0	0	0	0	1	0.25
Y43E12A.3	WBGene00012795	0	0	0	0	0	0	0	1	0	0	0	0	0	1	0.25
C27F2.1	WBGene00016165	0	0	0	0	0	0	0	2	1	0	0	0	0	1	0.24
gcl-1	WBGene00013382	0	0	0	0	0	0	0	2	0	0	0	0	0	2	0.24
ATPase	WBGene00019875	0	0	0	0	0	0	0	3	0	0	0	1	0	2	0.23
fshr-1	WBGene00008239	0	0	0	0	0	0	0	3	0	0	0	0	0	3	0.23
F31D4.5	WBGene00009292	0	0	0	0	0	0	0	3	0	0	0	0	1	2	0.23
M03E7.3	WBGene00019755	0	0	0	0	0	0	0	3	0	0	0	0	0	3	0.23
ZC123.3	WBGene00022518	0	0	0	0	0	0	0	3	0	0	0	0	0	3	0.23
T27A3.1	WBGene00020838	0	0	0	0	0	0	0	2	0	0	1	0	0	1	0.23
lon-2	WBGene00003056	0	0	0	0	0	0	0	2	0	0	0	1	0	1	0.23
spp-2	WBGene00004987	0	0	0	0	0	0	0	2	0	0	0	0	0	2	0.23
ttr-6	WBGene00020886	0	0	0	0	0	0	0	2	0	0	0	0	0	2	0.23
C02C2.4	WBGene00015333	0	0	0	0	0	0	0	2	0	0	0	0	0	2	0.23
C18A11.3	WBGene00015949	0	0	0	0	0	0	0	2	0	0	0	0	0	2	0.23
K11H3.5	WBGene00010782	0	0	0	0	0	0	0	2	0	0	0	0	1	1	0.23
R04F11.1	WBGene00011014	0	0	0	0	0	0	0	2	0	0	0	0	0	2	0.23
aly-2	WBGene00000121	0	0	0	0	0	0	0	1	0	0	0	0	0	1	0.23
ceh-14	WBGene00000438	0	0	0	0	0	0	0	1	0	0	0	0	0	1	0.23
git-1	WBGene00008805	0	0	0	0	0	0	0	1	0	0	0	0	0	1	0.23
gnrr-6	WBGene00008736	0	0	0	0	0	0	0	1	0	0	0	0	0	1	0.23
hint-3	WBGene00016150	0	0	0	0	0	0	0	1	0	0	0	0	0	1	0.23
hmg-1.2	WBGene00001972	0	0	0	0	0	0	0	1	0	0	0	0	0	1	0.23
hrp-1	WBGene00001999	0	0	0	0	0	0	0	1	0	0	0	0	0	1	0.23
hyl-2	WBGene00002044	0	0	0	0	0	0	0	1	0	0	0	0	0	1	0.23
nhr-138	WBGene00003728	0	0	0	0	0	0	0	1	0	0	0	0	0	1	0.23
nhr-286	WBGene00044699	0	0	0	0	0	0	0	1	0	0	0	0	0	1	0.23
nhr-3	WBGene00003602	0	0	0	0	0	0	0	1	0	0	0	0	0	1	0.23
pst-1	WBGene00004206	0	0	0	0	0	0	0	1	0	0	0	0	0	1	0.23
tom-1	WBGene00006594	0	0	0	0	0	0	0	1	0	0	0	0	0	1	0.23
xbp-1	WBGene00006959	0	0	0	0	0	0	0	1	0	0	0	0	0	1	0.23
B0222.5	WBGene00015056	0	0	0	0	0	0	0	1	0	0	0	0	0	1	0.23
C03C10.4	WBGene00007270	0	0	0	0	0	0	0	1	0	0	0	0	0	1	0.23
C04F12.5	WBGene00007299	0	0	0	0	0	0	0	1	0	0	0	0	0	1	0.23
C12D12.5	WBGene00015716	0	0	0	0	0	0	0	1	0	0	0	0	0	1	0.23
C37A2.8	WBGene00016494	0	0	0	0	0	0	0	1	0	0	0	0	0	1	0.23
F17H10.3	WBGene00008927	0	0	0	0	0	0	0	1	0	0	0	0	0	1	0.23
F19C6.4	WBGene00008953	0	0	0	0	0	0	0	1	0	0	0	0	0	1	0.23
F23F12.12	WBGene00017756	0	0	0	0	0	0	0	1	0	0	0	0	0	1	0.23
F41D3.9	WBGene00009614	0	0	0	0	0	0	0	1	0	0	0	0	0	1	0.23
F52E1.13	WBGene00018700	0	0	0	0	0	0	0	1	0	0	0	0	0	1	0.23
F56H9.2	WBGene00010174	0	0	0	0	0	0	0	1	0	0	0	0	0	1	0.23
K06A5.8	WBGene00019434	0	0	0	0	0	0	0	1	0	0	0	0	0	1	0.23
T20D3.5	WBGene00011858	0	0	0	0	0	0	0	1	0	0	0	0	0	1	0.23
W01C8.5	WBGene00020921	0	0	0	0	0	0	0	1	0	0	0	0	0	1	0.23
Y15E3A.4	WBGene00012443	0	0	0	0	0	0	0	1	0	0	0	0	0	1	0.23
ZC13.3	WBGene00022504	0	0	0	0	0	0	0	1	0	0	0	0	0	1	0.23
ZK185.2	WBGene00022682	0	0	0	0	0	0	0	1	0	0	0	0	0	1	0.23
ZK337.1	WBGene00013969	0	0	0	0	0	0	0	1	0	0	0	0	0	1	0.23
ZK616.6	WBGene00022776	0	0	0	0	0	0	0	1	0	0	0	0	0	1	0.23
folt-3	WBGene00044738	0	0	0	0	0	0	0	2	0	0	0	1	0	1	0.23
K08F8.7	WBGene00010683	0	0	0	0	0	0	0	2	0	0	0	0	0	2	0.23
gcy-1	WBGene00001528	0	0	0	0	0	0	0	1	0	0	0	0	0	1	0.23
gst-3	WBGene00001751	0	0	0	0	0	0	0	1	0	0	0	0	0	1	0.23
smr-1	WBGene00004891	0	0	0	0	0	0	0	1	0	0	0	0	0	1	0.23
snn-1	WBGene00004913	0	0	0	0	0	0	0	1	0	0	0	0	0	1	0.23
tbc-20	WBGene00013196	0	0	0	0	0	0	0	1	0	0	0	0	0	1	0.23
unc-64	WBGene00006798	0	0	0	0	0	0	0	1	0	0	0	0	0	1	0.23
F48E8.8	WBGene00044410	0	0	0	0	0	0	0	1	0	0	0	0	0	1	0.23
F59A6.12	WBGene00044665	0	0	0	0	0	0	0	1	0	0	0	0	0	1	0.23
Y71G10AR.1	WBGene00022135	0	0	0	0	0	0	0	1	0	0	0	0	0	1	0.23
Y97E10AL.1	WBGene00022392	0	0	0	0	0	0	0	1	0	0	0	0	0	1	0.23
klp-13	WBGene00002224	0	0	0	0	0	0	0	2	1	0	0	0	0	1	0.22
aman-3	WBGene00018594	0	0	0	0	0	0	0	1	0	0	0	0	0	1	0.22
bcat-1	WBGene00001149	0	0	0	0	0	0	0	1	0	0	0	0	0	1	0.22
ceh-12	WBGene00000436	0	0	0	0	0	0	0	1	0	0	0	0	0	1	0.22
dnj-1	WBGene00001019	0	0	0	0	0	0	0	1	0	0	0	0	0	1	0.22
gcy-11	WBGene00001537	0	0	0	0	0	0	0	1	0	0	0	0	0	1	0.22
ggr-1	WBGene00001586	0	0	0	0	0	0	0	1	0	0	0	0	0	1	0.22
grl-2	WBGene00001711	0	0	0	0	0	0	0	1	0	0	0	0	0	1	0.22
nsy-1	WBGene00003822	0	0	0	0	0	0	0	1	0	0	0	0	0	1	0.22
pde-4	WBGene00020114	0	0	0	0	0	0	0	1	0	0	0	0	0	1	0.22
scl-5	WBGene00008027	0	0	0	0	0	0	0	1	0	0	0	0	0	1	0.22
sdhd-1	WBGene00009353	0	0	0	0	0	0	0	1	0	0	0	0	0	1	0.22
sem-4	WBGene00004773	0	0	0	0	0	0	0	1	0	0	0	0	0	1	0.22
tnt-2	WBGene00006587	0	0	0	0	0	0	0	1	0	0	0	0	0	1	0.22
C25F6.6	WBGene00016105	0	0	0	0	0	0	0	1	0	0	0	0	0	1	0.22
C38C6.3	WBGene00007996	0	0	0	0	0	0	0	1	0	0	0	0	0	1	0.22
F09B9.5	WBGene00008604	0	0	0	0	0	0	0	1	0	0	0	0	0	1	0.22
F26F2.8	WBGene00023504	0	0	0	0	0	0	0	1	0	0	0	0	0	1	0.22
F37B4.10	WBGene00018140	0	0	0	0	0	0	0	1	0	0	0	0	0	1	0.22
F48E3.2	WBGene00018603	0	0	0	0	0	0	0	1	0	0	0	0	0	1	0.22
F56B6.6	WBGene00018937	0	0	0	0	0	0	0	1	0	0	0	0	0	1	0.22
H42K12.3	WBGene00019272	0	0	0	0	0	0	0	1	0	0	0	0	0	1	0.22
K08E4.6	WBGene00010670	0	0	0	0	0	0	0	1	0	0	0	0	0	1	0.22
R07G3.8	WBGene00019944	0	0	0	0	0	0	0	1	0	0	0	0	0	1	0.22
T04F3.2	WBGene00011437	0	0	0	0	0	0	0	1	0	0	0	0	0	1	0.22
T07D1.3	WBGene00020302	0	0	0	0	0	0	0	1	0	0	0	0	0	1	0.22
W07G4.5	WBGene00012339	0	0	0	0	0	0	0	1	0	0	0	0	0	1	0.22
Y57E12AM.1	WBGene00021960	0	0	0	0	0	0	0	1	0	0	0	0	0	1	0.22
grsp-4	WBGene00017201	0	0	0	0	0	0	0	2	0	0	0	0	0	2	0.20
C42C1.7	WBGene00016585	0	0	0	0	0	0	0	2	0	0	0	0	0	2	0.20
T11F1.6	WBGene00020430	0	0	0	0	0	0	0	2	0	0	0	0	0	2	0.20
clec-217	WBGene00017824	0	0	0	0	0	0	0	1	0	0	0	0	0	1	0.20
rgs-3	WBGene00004346	0	0	0	0	0	0	0	1	0	0	0	0	0	1	0.20
srh-218	WBGene00005428	0	0	0	0	0	0	0	1	0	0	0	0	0	1	0.20
C07B5.2	WBGene00007407	0	0	0	0	0	0	0	1	0	0	0	0	0	1	0.20
ZK488.6	WBGene00022758	0	0	0	0	0	0	0	1	0	0	0	0	0	1	0.20

## Sheet: mir-235
Target gene	Representative transcript	Gene symbol	Gene ID	Conserved sites							Poorly conserved sites							Aggregate PCT
				total	8mer-1A	8mer-1U	7mer-m8	7mer-1A	6mer	6mer-1A	total	8mer-1A	8mer-1U	7mer-m8	7mer-1A	6mer	6mer-1A
181621	181621.0	nhr-91	WBGene00003681	2	1	1	0	0	0	0	0	0	0	0	0	0	0	0.99
179066	179066.0	grl-9	WBGene00001718	1	1	0	0	0	0	0	0	0	0	0	0	0	0	0.97
181558	181558.1	rbc-1	WBGene00004313	2	0	1	0	1	0	0	0	0	0	0	0	0	0	0.96
174955	174955.1	pqn-32	WBGene00004120	1	1	0	0	0	0	0	1	0	0	0	0	1	0	0.95
180927	180927.1	ets-4	WBGene00017687	2	1	1	0	0	0	0	1	0	0	0	1	0	0	0.94
180699	180699.1	C52B9.4	WBGene00016867	2	1	0	0	0	1	0	0	0	0	0	0	0	0	0.93
174399	174399.0	atf-2	WBGene00000220	1	1	0	0	0	0	0	1	0	0	0	1	0	0	0.93
176352	176352.1	ced-7	WBGene00000421	1	1	0	0	0	0	0	0	0	0	0	0	0	0	0.93
177225	177225.0	col-110	WBGene00000684	1	1	0	0	0	0	0	0	0	0	0	0	0	0	0.93
174720	174720.1	cut-1	WBGene00000851	1	1	0	0	0	0	0	0	0	0	0	0	0	0	0.93
179569	179569.1	grl-7	WBGene00001716	1	1	0	0	0	0	0	0	0	0	0	0	0	0	0.93
181775	181775.0	mlc-2	WBGene00003370	1	1	0	0	0	0	0	0	0	0	0	0	0	0	0.93
173445	173445.1	mlt-10	WBGene00015646	1	1	0	0	0	0	0	0	0	0	0	0	0	0	0.93
175383	175383.0	protease	WBGene00019212	2	1	1	0	0	0	0	1	0	0	0	0	0	1	0.93
174452	174452.0	2001-06-01	WBGene00012005	1	0	1	0	0	0	0	1	0	0	0	0	0	1	0.92
173014	173014.0	ztf-6	WBGene00012317	1	0	1	0	0	0	0	1	0	0	0	0	0	1	0.91
174922	174922.1	Y46G5A.29	WBGene00012917	1	1	0	0	0	0	0	0	0	0	0	0	0	0	0.91
177358	177358.1	glf-1	WBGene00019154	1	1	0	0	0	0	0	0	0	0	0	0	0	0	0.90
174484	174484.1	mel-11	WBGene00003196	1	1	0	0	0	0	0	0	0	0	0	0	0	0	0.90
177352	177352.0	C10G6.1	WBGene00015680	1	1	0	0	0	0	0	0	0	0	0	0	0	0	0.90
189089	189089.1	W01C9.2	WBGene00012176	1	1	0	0	0	0	0	0	0	0	0	0	0	0	0.90
188703	188703.1	asd-2	WBGene00006423	1	0	0	1	0	0	0	2	0	0	0	1	1	0	0.88
174217	174217.0	ubc-6	WBGene00006703	1	0	0	1	0	0	0	0	0	0	0	0	0	0	0.88
3565489	3565489.1	F43D2.6	WBGene00044191	1	0	0	1	0	0	0	0	0	0	0	0	0	0	0.88
181347	181347.1	F52D10.2	WBGene00009930	2	0	0	1	0	1	0	1	0	0	0	0	1	0	0.88
189434	189434.0	Y11D7A.9	WBGene00012433	1	0	0	1	0	0	0	0	0	0	0	0	0	0	0.88
185686	185686.0	F42H10.5	WBGene00018369	1	0	1	0	0	0	0	0	0	0	0	0	0	0	0.87
174347	174347.0	cut-3	WBGene00009041	1	0	1	0	0	0	0	0	0	0	0	0	0	0	0.87
177144	177144.0	zag-1	WBGene00006970	1	0	1	0	0	0	0	0	0	0	0	0	0	0	0.87
177089	177089.2	mca-3	WBGene00003153	1	0	1	0	0	0	0	0	0	0	0	0	0	0	0.87
3565024	3565024.1	twk-43	WBGene00006693	1	0	1	0	0	0	0	0	0	0	0	0	0	0	0.87
179778	179778.1	T16G1.9	WBGene00011802	1	0	1	0	0	0	0	0	0	0	0	0	0	0	0.87
184263	184263.0	F09F9.2	WBGene00017307	1	0	1	0	0	0	0	0	0	0	0	0	0	0	0.87
179187	179187.1	col-43	WBGene00000620	1	0	0	1	0	0	0	0	0	0	0	0	0	0	0.87
174782	174782.0	din-1	WBGene00008549	1	0	0	1	0	0	0	0	0	0	0	0	0	0	0.87
180532	180532.0	peb-1	WBGene00003968	1	0	0	1	0	0	0	0	0	0	0	0	0	0	0.87
180525	180525.0	F53B1.4	WBGene00018737	1	0	0	1	0	0	0	0	0	0	0	0	0	0	0.87
174717	174717.0	peroxidase	WBGene00011530	1	0	0	1	0	0	0	0	0	0	0	0	0	0	0.87
180561	180561.0	T03G6.3	WBGene00020195	1	0	0	1	0	0	0	0	0	0	0	0	0	0	0.87
181772	181772.1	osm-11	WBGene00003891	1	0	1	0	0	0	0	1	0	0	0	0	1	0	0.87
179558	179558.0	T19B10.9	WBGene00011836	1	0	1	0	0	0	0	0	0	0	0	0	0	0	0.86
178361	178361.1	lst-4	WBGene00003086	1	0	1	0	0	0	0	0	0	0	0	0	0	0	0.86
177854	177854.1	C47E12.6	WBGene00008150	1	0	1	0	0	0	0	0	0	0	0	0	0	0	0.85
259656	259656.0	F53F4.16	WBGene00023419	1	0	1	0	0	0	0	0	0	0	0	0	0	0	0.85
183211	183211.0	C34E7.3	WBGene00007933	1	0	1	0	0	0	0	0	0	0	0	0	0	0	0.84
176813	176813.0	K08E3.4	WBGene00010664	1	0	0	1	0	0	0	1	0	0	0	0	0	1	0.84
187677	187677.1	cut-5	WBGene00011104	1	0	0	1	0	0	0	0	0	0	0	0	0	0	0.84
179538	179538.1	math-33	WBGene00010406	1	0	0	1	0	0	0	0	0	0	0	0	0	0	0.84
174721	174721.0	unc-130	WBGene00006853	1	0	0	1	0	0	0	0	0	0	0	0	0	0	0.84
171919	171919.1	Y47G6A.18	WBGene00021644	1	0	0	1	0	0	0	0	0	0	0	0	0	0	0.84
174210	174210.0	bath-44	WBGene00015567	1	0	1	0	0	0	0	0	0	0	0	0	0	0	0.84
176895	176895.0	cutl-28	WBGene00018256	1	0	1	0	0	0	0	0	0	0	0	0	0	0	0.84
178837	178837.1	grl-5	WBGene00001714	1	0	1	0	0	0	0	0	0	0	0	0	0	0	0.84
188507	188507.0	T14G11.1	WBGene00020510	1	0	1	0	0	0	0	0	0	0	0	0	0	0	0.84
179201	179201.0	cogc-6	WBGene00019481	1	0	1	0	0	0	0	0	0	0	0	0	0	0	0.83
181234	181234.0	C14H10.2	WBGene00007592	1	0	1	0	0	0	0	0	0	0	0	0	0	0	0.83
187967	187967.1	T01G9.1	WBGene00011343	1	0	1	0	0	0	0	0	0	0	0	0	0	0	0.83
174116	174116.0	T13C2.6	WBGene00020481	1	0	1	0	0	0	0	0	0	0	0	0	0	0	0.83
183205	183205.0	C34D4.4	WBGene00016400	1	0	0	1	0	0	0	0	0	0	0	0	0	0	0.83
182243	182243.0	C05A9.2	WBGene00007317	1	1	0	0	0	0	0	0	0	0	0	0	0	0	0.82
173503	173503.0	lin-42	WBGene00018572	1	0	1	0	0	0	0	0	0	0	0	0	0	0	0.81
180420	180420.2	aex-3	WBGene00000086	1	0	1	0	0	0	0	1	0	0	0	0	0	1	0.80
178825	178825.0	nlp-9	WBGene00003747	1	0	0	0	1	0	0	1	0	0	0	0	0	1	0.78
181627	181627.1	tag-97	WBGene00006462	1	1	0	0	0	0	0	0	0	0	0	0	0	0	0.76
176137	176137.1	ceh-26	WBGene00000448	1	0	1	0	0	0	0	0	0	0	0	0	0	0	0.75
173376	173376.0	F31C3.4	WBGene00009286	1	0	1	0	0	0	0	0	0	0	0	0	0	0	0.75
177972	177972.1	C06G8.1	WBGene00007384	1	0	1	0	0	0	0	0	0	0	0	0	0	0	0.74
176520	176520.0	cut-6	WBGene00000853	1	1	0	0	0	0	0	0	0	0	0	0	0	0	0.71
175970	175970.0	pqn-46	WBGene00004133	1	1	0	0	0	0	0	0	0	0	0	0	0	0	0.71
184993	184993.0	F26G1.2	WBGene00017838	1	1	0	0	0	0	0	0	0	0	0	0	0	0	0.71
177088	177088.0	Y67D8C.9	WBGene00022073	1	1	0	0	0	0	0	0	0	0	0	0	0	0	0.71
184204	184204.1	F08G5.3	WBGene00008582	1	0	0	0	1	0	0	0	0	0	0	0	0	0	0.71
174074	174074.0	T28D9.1	WBGene00020894	1	0	0	0	1	0	0	0	0	0	0	0	0	0	0.71
177552	177552.0	F33D4.6	WBGene00017998	2	1	1	0	0	0	0	1	1	0	0	0	0	0	0.71
3565422	3565422.0	C28D4.10	WBGene00007796	1	0	0	0	1	0	0	1	0	0	0	0	0	1	0.70
189900	189900.1	Y44A6D.3	WBGene00012854	1	0	1	0	0	0	0	0	0	0	0	0	0	0	0.70
181713	181713.0	cah-3	WBGene00000281	1	0	0	0	1	0	0	0	0	0	0	0	0	0	0.70
3565019	3565019.0	Y62E10A.18	WBGene00013384	2	0	1	0	1	0	0	0	0	0	0	0	0	0	0.69
181302	181302.1	alr-1	WBGene00044330	1	0	0	0	1	0	0	0	0	0	0	0	0	0	0.69
180727	180727.1	ham-2	WBGene00001821	1	0	0	0	1	0	0	0	0	0	0	0	0	0	0.69
180784	180784.0	tbc-7	WBGene00016292	1	0	0	0	1	0	0	0	0	0	0	0	0	0	0.69
174616	174616.0	F59B10.4	WBGene00010320	1	0	0	0	1	0	0	0	0	0	0	0	0	0	0.69
172613	172613.1	abts-1	WBGene00009920	1	0	0	0	1	0	0	2	0	0	0	0	1	1	0.69
186912	186912.1	K02H8.1	WBGene00019347	1	0	0	0	1	0	0	0	0	0	0	0	0	0	0.69
171898	171898.1	Y54E10A.16	WBGene00021834	1	0	0	0	1	0	0	0	0	0	0	0	0	0	0.69
181707	181707.1	sur-7	WBGene00006353	1	0	1	0	0	0	0	0	0	0	0	0	0	0	0.69
175249	175249.3	zer-1	WBGene00020762	1	0	1	0	0	0	0	0	0	0	0	0	0	0	0.69
177373	177373.2	lag-1	WBGene00002245	1	0	0	0	1	0	0	1	0	0	0	1	0	0	0.68
188437	188437.1	lips-5	WBGene00011725	1	0	0	0	1	0	0	0	0	0	0	0	0	0	0.68
177466	177466.0	trxr-1	WBGene00015553	1	0	0	0	1	0	0	0	0	0	0	0	0	0	0.68
3565669	3565669.0	F52B10.3	WBGene00044304	1	0	0	0	1	0	0	0	0	0	0	0	0	0	0.68
171952	171952.1	unc-11	WBGene00006751	1	0	0	0	1	0	0	2	0	0	0	0	1	1	0.68
179257	179257.2	ztf-12	WBGene00015274	1	0	0	0	1	0	0	1	0	0	0	1	0	0	0.67
171644	171644.0	Y65B4BL.1	WBGene00022033	1	0	0	0	1	0	0	0	0	0	0	0	0	0	0.67
179472	179472.0	cat-4	WBGene00000298	1	0	0	0	1	0	0	0	0	0	0	0	0	0	0.67
177539	177539.1	F45E4.3	WBGene00018468	1	0	0	0	1	0	0	0	0	0	0	0	0	0	0.67
177340	177340.1	fkh-7	WBGene00001439	1	0	0	0	1	0	0	0	0	0	0	0	0	0	0.66
183983	183983.1	grl-23	WBGene00001732	1	0	0	0	1	0	0	0	0	0	0	0	0	0	0.66
177774	177774.0	F59B8.1	WBGene00010316	1	0	0	0	1	0	0	0	0	0	0	0	0	0	0.66
181274	181274.2	plc-1	WBGene00004036	1	0	0	0	1	0	0	0	0	0	0	0	0	0	0.66
172903	172903.1	ZC434.3	WBGene00013891	1	0	1	0	0	0	0	0	0	0	0	0	0	0	0.65
188837	188837.0	xbx-5	WBGene00011974	1	1	0	0	0	0	0	0	0	0	0	0	0	0	0.65
186759	186759.1	gnrr-5	WBGene00019224	1	0	0	0	1	0	0	0	0	0	0	0	0	0	0.64
177603	177603.0	rabs-5	WBGene00021538	1	0	0	0	1	0	0	0	0	0	0	0	0	0	0.63
176073	176073.0	R13A5.9	WBGene00020051	0	0	0	0	0	0	0	2	0	0	0	0	0	2	0.60
172079	172079.1	tag-192	WBGene00007053	1	0	0	0	1	0	0	0	0	0	0	0	0	0	0.60
183238	183238.0	C35D10.5	WBGene00016442	1	0	0	0	1	0	0	0	0	0	0	0	0	0	0.60
172849	172849.0	Y106G6A.5	WBGene00013697	1	0	0	0	1	0	0	1	0	0	0	0	0	1	0.60
173305	173305.1	Y105E8A.10	WBGene00013670	1	0	0	1	0	0	0	1	0	0	0	1	0	0	0.60
181315	181315.1	C03A3.2	WBGene00007267	1	0	1	0	0	0	0	0	0	0	0	0	0	0	0.59
176503	176503.1	ran-1	WBGene00004302	1	0	0	0	1	0	0	0	0	0	0	0	0	0	0.59
180423	180423.0	ile-2	WBGene00002071	1	0	0	0	1	0	0	0	0	0	0	0	0	0	0.59
3565074	3565074.1	miz-1	WBGene00011259	1	0	0	0	1	0	0	0	0	0	0	0	0	0	0.59
175805	175805.0	B0244.9	WBGene00015084	1	0	0	0	1	0	0	0	0	0	0	0	0	0	0.59
178523	178523.1	C30H6.9	WBGene00007826	1	0	0	0	1	0	0	0	0	0	0	0	0	0	0.59
191621	191621.2	ceh-31	WBGene00000452	1	0	0	0	1	0	0	0	0	0	0	0	0	0	0.57
171605	171605.0	col-45	WBGene00000622	1	0	0	0	1	0	0	0	0	0	0	0	0	0	0.57
183367	183367.2	elo-4	WBGene00001242	1	0	0	0	1	0	0	0	0	0	0	0	0	0	0.57
180924	180924.0	glr-8	WBGene00001619	1	0	0	0	1	0	0	0	0	0	0	0	0	0	0.57
184306	184306.0	lips-3	WBGene00008655	1	0	0	0	1	0	0	0	0	0	0	0	0	0	0.57
174011	174011.0	ran-5	WBGene00004306	1	0	0	0	1	0	0	0	0	0	0	0	0	0	0.57
181030	181030.1	unc-18	WBGene00006757	1	0	0	0	1	0	0	0	0	0	0	0	0	0	0.57
179907	179907.1	D1086.3	WBGene00008390	1	0	0	0	1	0	0	0	0	0	0	0	0	0	0.57
174990	174990.0	E01G4.6	WBGene00008448	1	0	0	0	1	0	0	0	0	0	0	0	0	0	0.57
179708	179708.1	F28C1.3	WBGene00009201	1	0	0	0	1	0	0	0	0	0	0	0	0	0	0.57
179483	179483.0	F29F11.3	WBGene00009256	1	0	0	0	1	0	0	0	0	0	0	0	0	0	0.57
259661	259661.0	K02E11.10	WBGene00044109	1	0	0	0	1	0	0	0	0	0	0	0	0	0	0.57
3565691	3565691.0	ZC412.3	WBGene00013884	1	0	0	0	1	0	0	0	0	0	0	0	0	0	0.57
171670	171670.0	ZC123.3	WBGene00022518	1	0	0	0	1	0	0	1	0	0	0	0	0	1	0.55
175948	175948.0	F37A4.1	WBGene00018131	1	1	0	0	0	0	0	0	0	0	0	0	0	0	0.54
179109	179109.0	C13F10.4	WBGene00015743	1	1	0	0	0	0	0	0	0	0	0	0	0	0	0.53
173955	173955.0	F59E12.11	WBGene00019126	0	0	0	0	0	0	0	1	0	0	0	0	0	1	0.50
172248	172248.0	C32F10.4	WBGene00016332	1	1	0	0	0	0	0	0	0	0	0	0	0	0	0.48
175697	175697.1	sax-2	WBGene00004728	1	1	0	0	0	0	0	0	0	0	0	0	0	0	0.48
175632	175632.1	B0393.5	WBGene00007170	1	1	0	0	0	0	0	0	0	0	0	0	0	0	0.48
178048	178048.0	his-47	WBGene00001921	1	0	0	0	1	0	0	1	0	0	0	1	0	0	0.48
180696	180696.1	rab-37	WBGene00004285	1	0	1	0	0	0	0	0	0	0	0	0	0	0	0.47
174368	174368.1	stc-1	WBGene00006059	1	0	0	1	0	0	0	0	0	0	0	0	0	0	0.47
179431	179431.1	col-149	WBGene00000722	1	0	0	0	1	0	0	0	0	0	0	0	0	0	0.46
178232	178232.1	flp-9	WBGene00001452	1	1	0	0	0	0	0	0	0	0	0	0	0	0	0.45
180713	180713.1	dpy-23	WBGene00001082	0	0	0	0	0	0	0	1	0	0	0	0	0	1	0.44
173985	173985.1	ehs-1	WBGene00001224	0	0	0	0	0	0	0	1	0	0	0	0	0	1	0.44
173971	173971.0	rab-3	WBGene00004267	0	0	0	0	0	0	0	1	0	0	0	0	0	1	0.44
266844	266844.0	stn-1	WBGene00006062	0	0	0	0	0	0	0	1	0	0	0	0	0	1	0.44
180674	180674.1	sup-12	WBGene00006321	0	0	0	0	0	0	0	1	0	0	0	0	0	1	0.44
174230	174230.0	syd-1	WBGene00006363	0	0	0	0	0	0	0	1	0	0	0	0	0	1	0.44
178972	178972.0	F26F12.3	WBGene00017834	0	0	0	0	0	0	0	1	0	0	0	0	0	1	0.44
180855	180855.1	F49E10.2	WBGene00018640	0	0	0	0	0	0	0	1	0	0	0	0	0	1	0.44
179768	179768.1	R90.1	WBGene00011283	0	0	0	0	0	0	0	1	0	0	0	0	0	1	0.44
174416	174416.1	T07D4.2	WBGene00011579	0	0	0	0	0	0	0	1	0	0	0	0	0	1	0.44
190009	190009.0	Y48A6B.1	WBGene00012962	0	0	0	0	0	0	0	1	0	0	0	0	0	1	0.44
172167	172167.0	let-363	WBGene00002583	0	0	0	0	0	0	0	1	0	0	0	0	0	1	0.44
176239	176239.1	prx-19	WBGene00004201	0	0	0	0	0	0	0	1	0	0	0	0	0	1	0.44
173493	173493.0	snf-3	WBGene00004902	0	0	0	0	0	0	0	1	0	0	0	0	0	1	0.44
177921	177921.1	unc-43	WBGene00006779	0	0	0	0	0	0	0	1	0	0	0	0	0	1	0.44
180562	180562.1	F54G2.1	WBGene00018837	0	0	0	0	0	0	0	1	0	0	0	0	0	1	0.44
180626	180626.1	ZK563.5	WBGene00022769	0	0	0	0	0	0	0	1	0	0	0	0	0	1	0.44
173399	173399.0	cwn-1	WBGene00000857	1	0	0	0	1	0	0	0	0	0	0	0	0	0	0.42
176291	176291.0	eat-4	WBGene00001135	1	0	0	0	1	0	0	0	0	0	0	0	0	0	0.42
176030	176030.0	B0361.7	WBGene00015161	1	0	0	0	1	0	0	0	0	0	0	0	0	0	0.42
180280	180280.1	B0399.1	WBGene00007176	1	0	0	0	1	0	0	0	0	0	0	0	0	0	0.42
177226	177226.1	F19C7.8	WBGene00017597	1	0	0	0	1	0	0	0	0	0	0	0	0	0	0.42
6418630	6418630.0	M03A1.8	WBGene00077490	1	0	0	0	1	0	0	0	0	0	0	0	0	0	0.42
189049	189049.0	cah-6	WBGene00000284	0	0	0	0	0	0	0	2	0	0	0	1	0	1	0.41
172981	172981.1	daf-16	WBGene00000912	0	0	0	0	0	0	0	2	0	0	0	0	1	1	0.41
183765	183765.0	drn-1	WBGene00016911	0	0	0	0	0	0	0	1	0	0	0	0	0	1	0.41
175373	175373.0	feh-1	WBGene00001410	0	0	0	0	0	0	0	1	0	0	0	0	0	1	0.41
184265	184265.0	lgc-39	WBGene00017314	0	0	0	0	0	0	0	1	0	0	0	0	0	1	0.41
176361	176361.1	tbg-1	WBGene00006540	0	0	0	0	0	0	0	1	0	0	0	0	0	1	0.41
173904	173904.0	vhp-1	WBGene00006923	0	0	0	0	0	0	0	1	0	0	0	0	0	1	0.41
179695	179695.1	F23H12.5	WBGene00009094	0	0	0	0	0	0	0	1	0	0	0	0	0	1	0.41
3896777	3896777.0	glrx-22	WBGene00044608	1	1	0	0	0	0	0	1	0	0	0	1	0	0	0.41
185208	185208.1	F32D8.10	WBGene00009333	1	1	0	0	0	0	0	0	0	0	0	0	0	0	0.41
180570	180570.0	unc-2	WBGene00006742	1	0	0	0	1	0	0	0	0	0	0	0	0	0	0.40
179387	179387.1	unc-41	WBGene00006777	1	0	0	0	1	0	0	0	0	0	0	0	0	0	0.40
176360	176360.1	hlh-11	WBGene00001955	0	0	0	0	0	0	0	1	0	0	0	0	0	1	0.39
181260	181260.0	flp-19	WBGene00001462	0	0	0	0	0	0	0	1	0	0	0	0	0	1	0.39
182971	182971.0	glc-4	WBGene00001594	0	0	0	0	0	0	0	1	0	0	0	0	0	1	0.39
178284	178284.1	unc-26	WBGene00006763	0	0	0	0	0	0	0	1	0	0	0	0	0	1	0.39
180414	180414.1	ifc-2	WBGene00002056	1	0	0	0	1	0	0	0	0	0	0	0	0	0	0.39
174306	174306.0	unc-105	WBGene00006832	1	0	0	0	1	0	0	0	0	0	0	0	0	0	0.39
180715	180715.1	esterase	WBGene00017478	1	0	0	0	1	0	0	0	0	0	0	0	0	0	0.39
178183	178183.1	sec-24.2	WBGene00004756	0	0	0	0	0	0	0	1	0	0	0	0	0	1	0.38
3564970	3564970.1	vha-13	WBGene00013025	0	0	0	0	0	0	0	1	0	0	0	0	0	1	0.38
177576	177576.0	transferase	WBGene00016957	0	0	0	0	0	0	0	1	0	0	0	0	0	1	0.38
181232	181232.0	C14H10.3	WBGene00007593	1	1	0	0	0	0	0	0	0	0	0	0	0	0	0.38
181028	181028.0	F27D9.2	WBGene00017861	1	1	0	0	0	0	0	0	0	0	0	0	0	0	0.38
181263	181263.1	daf-12	WBGene00000908	1	0	0	1	0	0	0	0	0	0	0	0	0	0	0.38
177952	177952.0	R09H10.5	WBGene00011182	1	0	0	0	1	0	0	0	0	0	0	0	0	0	0.37
184226	184226.0	F09C3.2	WBGene00008610	0	0	0	0	0	0	0	1	0	0	0	0	0	1	0.37
177736	177736.1	tag-60	WBGene00006438	1	1	0	0	0	0	0	0	0	0	0	0	0	0	0.37
180737	180737.0	C46C11.1	WBGene00016704	0	0	0	0	0	0	0	2	0	0	0	0	1	1	0.35
172078	172078.0	unc-57	WBGene00006791	0	0	0	0	0	0	0	1	0	0	0	0	0	1	0.35
180485	180485.0	D1005.1	WBGene00016995	0	0	0	0	0	0	0	1	0	0	0	0	0	1	0.35
3565094	3565094.1	ZC21.9	WBGene00044351	0	0	0	0	0	0	0	1	0	0	0	0	0	1	0.35
174292	174292.0	T05H10.3	WBGene00011508	1	0	0	0	1	0	0	2	0	0	0	1	1	0	0.35
178174	178174.1	C42C1.4	WBGene00016582	1	0	0	0	1	0	0	0	0	0	0	0	0	0	0.35
179821	179821.1	F53F1.2	WBGene00009980	0	0	0	0	0	0	0	1	0	0	0	0	0	1	0.34
181393	181393.0	F42F12.4	WBGene00009636	1	0	0	0	1	0	0	0	0	0	0	0	0	0	0.34
179342	179342.0	C50F4.14	WBGene00008237	1	0	0	1	0	0	0	0	0	0	0	0	0	0	0.34
180070	180070.0	T10C6.6	WBGene00011688	1	0	0	1	0	0	0	0	0	0	0	0	0	0	0.34
181257	181257.2	F57C7.1	WBGene00010199	0	0	0	0	0	0	0	1	0	0	0	0	0	1	0.33
176398	176398.1	K11H3.3	WBGene00010780	0	0	0	0	0	0	0	3	0	0	0	2	0	1	0.31
175862	175862.1	kin-18	WBGene00002201	1	1	0	0	0	0	0	0	0	0	0	0	0	0	0.30
181504	181504.1	alg-1	WBGene00000105	0	0	0	0	0	0	0	1	0	0	0	0	0	1	0.30
178000	178000.1	tag-144	WBGene00006490	0	0	0	0	0	0	0	1	0	0	0	0	0	1	0.30
181410	181410.1	tag-147	WBGene00006493	0	0	0	0	0	0	0	1	0	0	0	0	0	1	0.30
172497	172497.0	unc-13	WBGene00006752	0	0	0	0	0	0	0	1	0	0	0	0	0	1	0.30
173210	173210.1	W05H12.1	WBGene00012289	0	0	0	0	0	0	0	1	0	0	0	0	0	1	0.30
266887	266887.1	C13B9.2	WBGene00015733	0	0	0	0	0	0	0	1	0	0	0	0	0	1	0.29
175971	175971.0	let-711	WBGene00002845	0	0	0	0	0	0	0	2	0	0	0	0	1	1	0.29
180686	180686.0	T06F4.1	WBGene00020294	0	0	0	0	0	0	0	2	0	0	0	0	1	1	0.29
176364	176364.1	gei-13	WBGene00001570	0	0	0	0	0	0	0	1	0	0	0	0	0	1	0.29
179193	179193.1	snap-1	WBGene00017016	0	0	0	0	0	0	0	1	0	0	0	0	0	1	0.29
177442	177442.1	vha-8	WBGene00006917	0	0	0	0	0	0	0	1	0	0	0	0	0	1	0.29
174128	174128.0	C44B7.10	WBGene00016630	0	0	0	0	0	0	0	1	0	0	0	0	0	1	0.29
177512	177512.1	C48A7.2	WBGene00016739	0	0	0	0	0	0	0	1	0	0	0	0	0	1	0.29
173237	173237.1	W09C5.8	WBGene00012354	0	0	0	0	0	0	0	1	0	0	0	0	0	1	0.29
180867	180867.0	F22F4.4	WBGene00017717	0	0	0	0	0	0	0	1	0	0	0	1	0	0	0.29
188470	188470.1	T13C2.2	WBGene00020478	0	0	0	0	0	0	0	1	0	0	0	1	0	0	0.29
175898	175898.1	C56G2.1	WBGene00016977	0	0	0	0	0	0	0	1	0	0	0	0	0	1	0.24
189907	189907.0	tyrosinase	WBGene00021553	0	0	0	0	0	0	0	1	0	0	0	0	0	1	0.24
179068	179068.0	dbl-1	WBGene00000936	1	0	0	1	0	0	0	0	0	0	0	0	0	0	0.22
183952	183952.0	D2045.5	WBGene00008423	0	0	0	0	0	0	0	1	0	0	0	0	0	1	0.22
181644	181644.1	dyn-1	WBGene00001130	0	0	0	0	0	0	0	1	0	0	0	0	0	1	0.21
178834	178834.0	F32D1.5	WBGene00017984	0	0	0	0	0	0	0	1	0	0	0	0	0	1	0.21
186432	186432.0	F57A8.7	WBGene00010182	0	0	0	0	0	0	0	1	0	0	0	0	0	1	0.21
174264	174264.0	T09A5.7	WBGene00011635	0	0	0	0	0	0	0	1	0	0	0	0	0	1	0.21

## Sheet: UP_on_alg-1(gk214)
mir-87 targets
Category	Term	Counts	ListSize	PopHit	Pop Size	Pvalue	Bonferroni	FDR	OverlappedID	Refs
Mutants	UP alg-1 mutant (gk214)	41	344	581	30409	7.33279e-05	2.16537	0.0292618	nas-37;F49E10.2;fasn-1;grl-23;B0393.5;col-36;mlt-9;mua-3;C05E11.3;C23H3.9;C30G12.4;C34F6.1;F10D11.6;ZC84.1;ZK287.4;pqn-13;ptr-6;wrt-9;cdh-5;T23G11.6;bus-19;M02G9.1;bus-8;C27H5.2;F26F12.4;F01G10.9;cdh-12;mnp-1;F56D2.3;T19A5.3;R05G9R.1;T06D8.3;K04H4.2;tsp-14;unc-2;C06E7.4;D1054.9;F56D3.1;lit-1;col-173;F08B12.1	http://www.ncbi.nlm.nih.gov/pubmed/20062054
mir-230 targets
Category	Term	Counts	ListSize	PopHit	Pop Size	Pvalue	Bonferroni	FDR	OverlappedID	Refs
Mutants	UP alg-1 mutant (gk214)	137	1022	581	30409	6.32091e-60	6.55479e-57	1.6387e-57	WBGene00016329;WBGene00012257;WBGene00012261;WBGene00012255;WBGene00001072;WBGene00012186;WBGene00011548;WBGene00012032;WBGene00011107;WBGene00017560;WBGene00017307;WBGene00020846;WBGene00001064;WBGene00006948;WBGene00016132;WBGene00019148;WBGene00019154;WBGene00010835;WBGene00006956;WBGene00006947;WBGene00006952;WBGene00015795;WBGene00022415;WBGene00018040;WBGene00019520;WBGene00008851;WBGene000…	http://www.ncbi.nlm.nih.gov/pubmed/20062054
mir-235 targets
Category	Term	Counts	ListSize	PopHit	Pop Size	Pvalue	Bonferroni	FDR	OverlappedID	Refs
Mutants	UP alg-1 mutant (gk214)	36	223	581	30409	8.06628e-07	0.000836474	5.97481e-05	WBGene00003681;WBGene00004120;WBGene00000220;WBGene00000851;WBGene00001716;WBGene00015646;WBGene00012917;WBGene00019154;WBGene00012433;WBGene00017307;WBGene00003968;WBGene00011530;WBGene00008150;WBGene00011104;WBGene00018256;WBGene00001714;WBGene00007592;WBGene00018572;WBGene00000853;WBGene00004133;WBGene00017998;WBGene00001732;WBGene00013891;WBGene00000622;WBGene00001242;WBGene00008655;WBGene000…	http://www.ncbi.nlm.nih.gov/pubmed/20062054
