# Supplementary material for: An Intricate Network Involving the Argonaute ALG-1 Modulates Organismal Resistance to Oxidative Stress
Source: Nat Commun. 2024 Apr 9;15:3070. doi: 10.1038/s41467-024-47306-4 (PMC11003958; doi:10.1038/s41467-024-47306-4)
Supplement: Supplementary file 9 — Source Data [file 41467_2024_47306_MOESM9_ESM.xlsx]

## Sheet: Fig. 1c
Dunnett's multiple comparisons test	Mean Diff,	95,00% CI of diff,	Significant?	Summary	Adjusted P Value	A-?
WT vs. clk-1	-31.22	-45,44 to -17,00	Yes	****	<0,0001	B	clk-1
WT vs. eat-2	-25.29	-39,90 to -10,68	Yes	***	0.0002	C	eat-2
WT vs. glp-1	-61.55	-76,16 to -46,94	Yes	****	<0,0001	D	glp-1
WT vs. raga-1	-39.9	-53,79 to -26,00	Yes	****	<0,0001	E	raga-1
Test details	Mean 1	Mean 2	Mean Diff,	SE of diff,	n1	n2	q	DF
WT vs. clk-1	100	131.2	-31.22	5.719	20	20	5.459	93
WT vs. eat-2	100	125.3	-25.29	5.876	20	18	4.303	93
WT vs. glp-1	100	161.6	-61.55	5.876	20	18	10.47	93
WT vs. raga-1	100	139.9	-39.9	5.588	20	22	7.14	93
Relative GFP Fluorescence
WT	clk-1	eat-2	glp-1	raga-1
99.2641	162.247	117.193	143.492	176.223
100.79	132.141	122.609	145.618	134.876
118.955	101.747	124.19	147.022	123.472
84.0532	110.425	120.716	174.781	116.524
88.5711	145.191	130.199	169.989	109.433
109.333	120.071	133.465	178.647	154.237
96.3585	161.99	108.532	170.825	143.707
89.7569	181.039	98.9485	189.909	145.864
100.707	154.026	110.553	150.916	173.713
92.1181	128.389	133.951	165.1	144.512
95.1346	119.763	127.075	190.983	141.096
107.783	147.813	117.322	184.559	143.465
93.3767	112.519	167.76	152.577	137.279
85.1246	147.369	129.256	136.651	141.166
89.8123	109.531	147.993	164.708	162.406
101.757	114.406	123.403	165.749	144.144
104.846	116.964	105.408	137.699	138.975
111.535	120.543	136.565	138.676	148.846
100.637	114.964			168.62
130.088	123.313			113.827
				119.423
				95.9459

## Sheet: Fig. 1e
Dunnett's multiple comparisons test	Mean Diff,	95,00% CI of diff,	Significant?	Summary	Adjusted P Value	A-?
ctrl RNAi vs. alg-1	67.92	47,96 to 87,87	Yes	****	<0,0001	B	alg-1
ctrl RNAi vs. gei-2	-39.81	-58,79 to -20,84	Yes	****	<0,0001	C	gei-2
ctrl RNAi vs. nhr-28	-43.16	-62,42 to -23,89	Yes	****	<0,0001	D	nhr-28
ctrl RNAi vs. nhr-77	-20.77	-40,04 to -1,505	Yes	*	0.0289	E	nhr-77
ctrl RNAi vs. R02D3.7	-44.84	-64,61 to -25,07	Yes	****	<0,0001	F	R02D3,7
ctrl RNAi vs. skn-1	-35.39	-55,55 to -15,24	Yes	****	<0,0001	G	skn-1
Test details	Mean 1	Mean 2	Mean Diff,	SE of diff,	n1	n2	q	DF
ctrl RNAi vs. alg-1	100	32.08	67.92	7.701	30	27	8.819	199
ctrl RNAi vs. gei-2	100	139.8	-39.81	7.323	30	33	5.436	199
ctrl RNAi vs. nhr-28	100	143.2	-43.16	7.435	30	31	5.804	199
ctrl RNAi vs. nhr-77	100	120.8	-20.77	7.435	30	31	2.794	199
ctrl RNAi vs. R02D3.7	100	144.8	-44.84	7.628	30	28	5.878	199
ctrl RNAi vs. skn-1	100	135.4	-35.39	7.779	30	26	4.55	199
Relative GFP Fluorescence
ctrl RNAi	alg-1	gei-2	nhr-28	nhr-77	R02D3.7	skn-1
92.2695	23.5318	159.208	90.8686	52.6478	133.526	92.4383
127.672	8.91174	156.928	118.758	93.2444	185.942	167.371
111.28	23.5606	123.413	139.907	89.3469	132.595	147.919
109.724	50.8424	110.448	162.382	106.619	149.905	156.784
81.7442	37.1336	106.886	122.2	77.5134	176.278	152.119
98.416	26.7498	141.995	191.495	66.1682	161.299	116.959
114.913	4.43365	174.317	125.533	68.8975	130.877	102.268
63.9798	31.1629	167.024	144.308	103.926	102.257	176.369
85.0701	13.0831	154.334	122.07	71.2595	167.394	169.079
95.4442	29.0399	154.74	142.065	117.233	130.169	77.6782
135.276	27.4506	103.285	168.202	143.935	168.553	148.237
75.8772	8.42126	107.765	130.623	120.942	184.36	168.172
95.8818	34.4963	183.738	112.182	119.016	151.511	129.496
101.88	46.7213	104.917	153.429	120.816	155.316	128.835
94.2321	62.6667	197.235	132.578	123.775	121.37	95.7194
92.2225	51.0154	179.172	153.994	129.599	128.514	121.408
82.5268	44.0799	157.365	88.3325	89.4972	105.459	175.204
119.321	62.0978	149.021	165.816	116.206	120.534	127.975
117.974	48.6697	128.593	107.105	166.601	148.536	68.5192
104.294	25.7938	124.2	112.315	101.394	155.397	154.532
130.091	42.6059	107.859	184.223	136.137	82.3776	143.658
109.098	39.3154	133.178	185.067	147.871	139.574	173.953
89.8636	29.0153	103.86	173.004	148.418	80.2266	98.7168
85.306	5.50896	185.902	136.287	210.837	147.562	128.945
73.7613	31.7156	141.557	154.962	174.559	179.804	154.272
59.7891	11.8492	148.856	160.919	180.186	165.697	143.553
112.727	46.3701	156.564	111.41	127.125	143.719
137.845		177.061	140.083	185.659	206.754
99.4492		119.57	132.83	104.628
102.07		67.7263	212.826	112.927
		132.445	162.031	136.887
		88.115
		166.535

## Sheet: Fig. 1f
Dunnett's multiple comparisons test	Mean Diff,	95,00% CI of diff,	Significant?	Summary	Adjusted P Value	A-?
ctrl RNAi vs. alg-1	24.45	14,22 to 34,68	Yes	****	<0,0001	B	alg-1
ctrl RNAi vs. gei-2	-12.54	-22,60 to -2,490	Yes	**	0.0077	C	gei-2
ctrl RNAi vs. nhr-28	-3.685	-14,01 to 6,640	No	ns	0.8681	D	nhr-28
ctrl RNAi vs. nhr-77	-13.92	-24,25 to -3,599	Yes	**	0.0032	E	nhr-77
ctrl RNAi vs. R02D3.7	-23.89	-33,65 to -14,13	Yes	****	<0,0001	F	R02D3,7
ctrl RNAi vs. skn-1	-6.795	-16,62 to 3,033	No	ns	0.2928	G	skn-1
Test details	Mean 1	Mean 2	Mean Diff,	SE of diff,	n1	n2	q	DF
ctrl RNAi vs. alg-1	100	75.55	24.45	3.948	32	29	6.194	210
ctrl RNAi vs. gei-2	100	112.5	-12.54	3.881	32	31	3.233	210
ctrl RNAi vs. nhr-28	100	103.7	-3.685	3.985	32	28	0.9249	210
ctrl RNAi vs. nhr-77	100	113.9	-13.92	3.985	32	28	3.494	210
ctrl RNAi vs. R02D3.7	100	123.9	-23.89	3.766	32	35	6.344	210
ctrl RNAi vs. skn-1	100	106.8	-6.795	3.793	32	34	1.792	210
Relative GFP Fluorescence
ctrl RNAi	alg-1	gei-2	nhr-28	nhr-77	R02D3.7	skn-1
106.712	75.4422	109.17	97.0863	124.53	100.596	121.255
118.091	74.1728	129.145	94.4432	113.656	126.616	112.824
109.208	94.626	118.096	86.3112	105.558	122.756	105.78
111.508	72.2195	107.924	96.0496	108.973	123.271	118.274
107.217	75.0373	92.8451	90.2325	86.6987	92.1573	82.6668
111.031	72.3654	92.0736	92.8724	104.141	107.896	115.484
79.6884	57.1629	80.9167	91.2009	101.87	114.806	90.2731
87.912	67.2635	97.3926	92.6606	87.4261	116.048	103.184
88.8646	57.6534	82.6267	92.5246	100.659	115.897	94.9398
82.2758	49.7633	99.6841	77.7139	81.7292	107.407	106.679
76.0845	54.3684	90.8788	90.6814	114.717	127.585	116.285
106.577	49.4554	112.87	91.0706	87.8788	105.211	104.844
117.177	46.5533	110.635	110.608	101.486	99.6716	128.012
97.6531	65.0833	101.866	110.124	146.679	97.4702	113.663
100	89.6862	131.818	111.602	135.325	111.242	108.155
98.0217	65.782	133.319	110.924	129.845	139.454	93.5728
112.39	60.2971	120.573	109.694	125.948	123.504	100.347
82.5463	78.7738	86.9502	107.297	112.901	114.881	130.979
89.9251	84.4503	112.766	118.837	116.697	118.148	104.493
93.6283	81.6599	120.073	115.189	115.507	136.51	110.22
90.1191	84.0544	79.1835	115.157	133.711	124.35	94.7842
112.521	75.5366	107.951	118.445	123.494	119.416	95.4757
94.0274	114.744	107.596	116.228	118.852	120.799	110.587
109.168	94.2389	126.841	123.755	133.688	102.038	111.21
111.117	97.9345	132.131	103.522	118.939	166.509	98.8716
100.579	100.624	121.242	116.391	125.019	159.572	114.384
97.4853	87.5616	164.696	109.685	109.234	150.278	113.787
111.774	79.0567	129.366	112.884	124.703	159.087	95.9039
104.868	85.3143	135.548			136.961	118.43
109.647		131.377			139.634	109.899
82.1831		121.339			134.259	108.992
100					116.841	101.509
					142.311	89.5308
					129.68	105.721
					133.381

## Sheet: Fig.2a
Sidak's multiple comparisons test	Mean Diff,	95,00% CI of diff,	Significant?	Summary	Adjusted P Value
ctrl - CT20
10 mM	-18.01	-35,42 to -0,6055	Yes	*	0.0411
15 mM	-19.23	-36,64 to -1,829	Yes	*	0.0274
Test details	Mean 1	Mean 2	Mean Diff,	SE of diff,	N1	N2	t	DF
ctrl - CT20
10 mM	64.23	82.24	-18.01	7.637	21	21	2.358	80
15 mM	37.89	57.12	-19.23	7.637	21	21	2.519	80
Survival (%)
	ctrl
sodium arsenite 10mM	72.222	85.714	78.788	82.051	80	90	90	100	80	50	30	60	40	40	10	70	70	50	40	80	50
sodium arsenite 15mM	68.571	62.941	73.529	70.588	80	50	80	70	70	10	0	0	0	0	0	10	30	30	50	10	30
	CT20
sodium arsenite 10mM	58.3333	31.4286	65.7143	60.5263	100	100	100	100	100	100	70	70	90	80	80	90	100	91	70	80	90
sodium arsenite 15mM	51.4286	32.4324	50.1579	55.5263	70	90	80	80	100	50	30	50	30	40	20	20	50	90	50	80	80

## Sheet: Fig.2b
Sidak's multiple comparisons test	Predicted (LS) mean diff,	95,00% CI of diff,	Significant?	Summary	Adjusted P Value
WT - PQ535
10 mM	-6.875	-21,35 to 7,604	No	ns	0.4828
15 mM	-16.39	-30,24 to -2,538	Yes	*	0.0172
Test details	Predicted (LS) mean 1	Predicted (LS) mean 2	Predicted (LS) mean diff,	SE of diff,	N1	N2	t	DF
WT - PQ535
10 mM	85	91.88	-6.875	6.32	16	16	1.034	64
15 mM	65	81.39	-16.39	6.045	18	18	2.159	64
Survival (%)
	WT
sodium arsenite 10mM	100	100	80	80	90	100	60	80	100	100	70	70	80	100	60	90
sodium arsenite 15mM	50	100	90	80	80	80	80	90	70	50	80	80	80	30	20	30	20	60
	PQ535
sodium arsenite 10mM	90	100	100	100	90	90	100	80	70	90	100	100	100	80	70	90	90	90
sodium arsenite 15mM	90	90	100	100	100	100	80	60	90	80	63.6	70	40	70	90

## Sheet: Fig.2c
	Experiment	Strain	Bacteria	Median lifespan	n	Dead count	Censor	median survival effect (%)	P value
Replicate 1	Paraquat 4mM	ctrl	OP50-1	7	106	97	9
	Paraquat 4mM	CT20	OP50-1	9	128	97	31	28.5714	< 0.0001
Replicate 2	Paraquat 4mM	ctrl	OP50-1	6	112	78	34
	Paraquat 4mM	CT20	OP50-1	8	118	97	21	33.3333	0.0009
Replicate 3	Paraquat 4mM	ctrl	OP50-1	4	124	89	35
	Paraquat 4mM	CT20	OP50-1	7	113	92	21	75	< 0.0001
Death=1	Censored=0
Rep. 1	Days	ctrl	CT20		Rep. 2	Days	ctrl	CT20		Rep. 3	Days	ctrl	CT20
						2	1	1			2	0	0
	3	1	1			2	0	1			2	0	0
	3	1	1			2	0	0			2	0	0
	3	1	0			2	0	0			2	0	0
	3	1	0			2	0	0			2	0	0
	3	0	0			2	0				2	0	0
	3	0	0			2	0				2	0	0
	3	0	0			2	0				2	0	0
	3	0	0			2	0				2	0	0
	3	0	0			2	0				2	0	0
	3	0	0			2	0				2	0	0
	3		0								2	0	0
						3	1	1			2	0	0
						3	1	0			2	0	0
						3	1				2	0	1
						3	1				2	0
						3	1				2	0
	4	1	0			3	1				2	0
	4	1	0			3	1				2	0
	4	1	0			3	0				2	0
	4	1	0			3	0				2	0
	4	1	0			3	0				2	0
	4	1	0			3	0				2	0
	4	1	0			3	0				2	0
	4	1	0			3	0				2	0
	4	1	0			3	0				2	0
	4	1	0			3	0				2	0
	4	0				3	0				2	0
											2	0
											2	0
											2	1
											2	1
						4	1	1			2	1
						4	1	1			2	1
						4	1	1			2	1
						4	1	0			2	1
						4	1	0			2	1
						4	1	0			2	1
						4	1	0			2	1
						4	1	0			2	1
						4	1	0			2	1
						4	1	0			2	1
						4	1	0			2	1
						4	1	0			2	1
						4	0	0			2	1
						4	0	0			2	1
						4	0	0			2	1
						4	0				2	1
						4	0				2	1
						4	0				2	1
	6	1	1			4	0
	6	1	1			4	0
	6	1	1			4	0				3	0	0
	6	1	1			4	0				3	0	0
	6	1	1			4	0				3	0	0
	6	1	1			4	0				3	0	0
	6	1	1								3	0	0
	6	1	1								3	1	0
	6	1	1								3	1
	6	1	1								3	1
	6	1	1								3	1
	6	1	1			5	1	1			3	1
	6	1	1			5	1	1			3	1
	6	1	1			5	1	1			3	1
	6	1	1			5	1	1			3	1
	6	1	1			5	1	1			3	1
	6	1	1			5	1	1			3	1
	6	1	1			5	1	1			3	1
	6	1	1			5	1	0			3	1
	6	1	1			5	1				3	1
	6	1	1			5	1				3	1
	6	1	0			5	1				3	1
	6	1				5	1				3	1
	6	1				5	0				3	1
	6	1									3	1
	6	1				6	1	1
	6	1				6	1	1
	6	1				6	1	1			4	1	1
	6	1				6	1	1			4	1
	6	1				6	1	1			4	1
	6	1				6	1	1			4	1
	6	1				6	1	1			4	1
						6	1	1			4	1
						6	1	1			4	1
						6	1	1			4	1
						6	1	1			4	1
	7	1	1			6		1			4	1
	7	1	1			6		1			4	1
	7	1	1			6		1			4	1
	7	1	1			6		1			4	1
	7	1	0			6		1			4	1
	7	1	0			6		1			4	1
	7	1	0								4	1
	7	1	0			7	1	1			4	1
	7	1	0			7	1	1			4	1
	7	1				7	1	1			4	1
	7	1				7	1	1			4	1
	7	1				7	1	1			4	1
	7	1				7	1	1			4	1
	7	1				7	1	1			4	1
	7	1				7	1	1			4	1
	7	1				7	1	1			4	1
	7	1				7	1	1			4	1
						7	1	1			4	1
						7		1			4	1
						7		1			4
	8	1	1			7		0			4
	8	1	1								4
	8	1	1			8	1	1			4
	8	1	1			8	1	1			4
	8	1	1			8	1	1			4
	8	1	1			8	1	1			4
	8	1	1			8	1	1			4
	8	1	1			8	1	1			4
	8	1	1			8	1	1			4
	8	1	1			8	1	1			4
	8	1	1			8	1	1			4
	8	1				8	1	1			4
	8	1				8	1	1			4
	8	1				8	1	1			4
						8	1	1			4
						8	1	1			4
						8	0	0			4
											4
						9	1	1			4
						9	1	1			4
						9	1	1			4
						9		1			4
	9	1	1			9		1			4
	9	1	1			9		1			4
	9	1	1			9		1			4
	9	1	1			9		1			4
	9	1	1			9		1			4
	9	1	1			9		1			4
	9	1	1			9		1			4
	9	1	1			9		1			4
	9	1	1			9		1			4
	9	1	1			9		1			4
	9	0	1			9		1
	9		1
	9		1			10	1	1			5	1	1
	9		1			10	1	1			5	1	1
	9		1			10	0	1			5	1	1
	9		1			10		1			5	1	1
	9		1			10		1			5	1	1
	9		1			10		1			5	1	1
	9		1			10		0			5	1	1
	9		1								5	1	1
	9		0			11	1	1			5	1	1
	9		0			11		1			5	1	1
											5	1
						12		1			5	1
						12		1			5	1
						12		1			5	1
						12		1			5	1
						12		1			5	1
						12		1			5	1
						12		1			5
	10	1	1			12		1			5
	10	1	1								5
	10	1	1			13		1			5
	10	1	1			13		1			5
	10		1			13		1			5
	10		1			13		1			5
	10		1			13		1			5
	10		1			13		0			5
	10		1								5
	10		1			14	1	1
	10		1			14		1
	10		1								6	1	1
	10		1			15	1	1			6	1	1
	10		1			15	1	1			6	1	1
	10		1								6	1	1
	10		1			16	1				6	1	1
	10		1								6	1	1
	10		1								6		1
	10		1								6		1
	10		1								6		1
	10		1								6		1
	10		1								6		1
	10		0								6		1
	10		0								6		1
	10		0								6		1
											6		1
											6		1
											6		1
	11	1	1								6		1
	11	1	1								6		1
	11	1	1								6		1
	11		1								6		1
	11		1								6
	11		1
	11		1
	11		1								7		1
	11		1								7		1
	11		1								7		1
	11		1								7		1
	11		1								7		1
	11		1								7		1
	11		1								7		1
	11		0								7		1
											7		1
											7		1
	12	1	1								7		1
	12	1	1								7		1
	12	1	1								7		1
	12	0									7		1
											7		1
											7		1
											7		1
											7		1
											7		1
											7		1
											7		1
											7		1
											8		1
											8		1
											8		1
											8		1
											8		1
											8		1
											8		1
											8		1
											8		1
											8		1
											8		1
											8		1
											8		1
											8		1
											8		1
											8		1
											8		1
											8		1
											8		0
											9		1
											9		1
											9		1
											9		1
											9		1
											9		1
											9		1
											9		1
											9		1
											9		1
											10		1
											10		1
											10		1
											10		1
											11		1
											11		1
											11
											12		1
											13
											14		1
											16		1

## Sheet: Fig.2d
	Experiment	Strain	Bacteria	Median lifespan	n	Dead count	Censor	median survival effect (%)	P value
Replicate 1	Paraquat 4mM	WT	OP50-1	11	122	120	2
	Paraquat 4mM	PQ535	OP50-1	15	161	130	31	36.3636	< 0.0001
Replicate 2	Paraquat 4mM	WT	OP50-1	5	209	105	104
	Paraquat 4mM	PQ535	OP50-1	6	213	99	114	20	0.0185
Replicate 3	Paraquat 4mM	WT	OP50-1	7	179	177	2
	Paraquat 4mM	PQ535	OP50-1	13	222	215	7	85.7143	< 0.0001
Death=1	Censored=0
Rep. 1	Days	WT	PQ535		Rep. 2	Days	WT	PQ535		Rep. 3	Days	WT	PQ535
						1	1	1			2	1	1
						1	1	1			2	1
	3	1				1	1	1			2	1
	3	1				1	1	1			2		0
	3					1	1	0			3		1
	3					1	0	0			3		1
	3	0				1	0	0			4	1
	3	0				1	0	0			4	1
	4	1	1			1	0	0			4	1
	5	1				1	0	0			4	1
	5	1				1	0				4	0	0
	5	1									4		0
	5	1									4		0
	5	1									4		0
	5	1				2	1	1			4		0
	7	1	1			2	1	1			4		0
	7	1	1			2	1	1			5	1	1
	7	1	1			2	1	1			5	1	1
	7	1	1			2	0	1			5	1	1
	7	1	1			2	0	1			5	1
	7	1	1			2	0	1			5	1
	7	1				2	0	0			5	1
	7	1				2	0	0			5	1
	7	1				2	0	0			5	1
	7	1				2	0	0			5	1
	7	1				2	0	0			5	1
	7	1				2	0	0			5	1
	7	1				2	0	0			5	1
	7	1				2	0	0			5	1
	7	1				2	0	0			6	1	1
	7	1				2	0	0			6	1	1
	7	1				2	0	0			6	1	1
	7	1				2	0	0			6	1
	7	1				2	0	0			6	1
	7	1				2	0	0			6	1
	7	1				2	0	0			6	1
	7	1				2	0	0			6	1
	7	1				2	0	0			6	1
	7	1				2	0	0			6	1
	7	1				2	0	0			6	1
	7	1				2	0	0			6	1
	7	1				2	0	0			6	1
	7	1				2	0	0			6	1
	7	1				2	0	0			6	1
	7	1				2	0	0			6	1
	7	1				2	0	0			6	1
	8	1	1			2	0	0			6	1
	8	1	1			2	0	0			6	1
	8	1	1			2	0	0			6	1
	8	1	1			2	0	0			6	1
	8	1	1			2	0	0			6	1
	8	1				2	0	0			6	1
	8	1				2	0	0			6	1
	8	1				2	0	0			6	1
	8	1				2	0	0			6	1
	8	1				2	0	0			6	1
	8	1				2		0			6	1
	8	1				2		0			6	1
	8	1				2		0			6	1
	9	1	1			2		0			6	1
	9	1	1			2		0			6	1
	9	1				2		0			6	1
	9	1				2		0			6	1
	9	1				2		0			6	1
	9	1				2		0			6	1
	9	1				2		0			6	1
	11	1	1			2		0			6	1
	11	1	1			2		0			6	1
	11	1	1			2		0			6	1
	11	1	1			2		0			6	1
	11	1	1			2		0			7	1	1
	11	1				2		0			7	1	1
	11	1									7	1	1
	11	1									7	1	1
	11	1				3	1	1			7	1	1
	11	1				3	1	1			7	1	1
	11	1				3	1	1			7	1	1
	11	1				3	1	1			7	1
	11	1				3	1	1			7	1
	11	1				3	1	1			7	1
	11	1				3	1	1			7	1
	11	1				3	1	1			7	1
	11	1				3		1			7	1
	11	1									7	1
	11	1									7	1
	11	1				4	1	1			7	1
	11	1				4	1	1			7	1
	11	1				4	1	1			7	1
	11	1				4	1				7	1
	11	1				4	1				7	1
	11	1				4	1				7	1
	11	1				4	1				7	1
	11	1				4	1				7	1
	11	1				4	1				7	1
	12	1	1			4	1				7	1
	12	1	1								7	1
	12	1	1			5	1	1			7	1
	12	1	1			5	1				7	1
	12	1	1			5	1				7	1
	12	1	1			5	1				7	1
	12	1	1			5	1				7	1
	12	1	1			5	1				7	1
	12	1	1								7	1
	12	1									7	1
	14	1	1								7	1
	14	1	1			6	1	1			7	1
	14	1	1			6	1	1			7	1
	14	1	1			6	1	1			7	1
	14	1	1			6	1	1			7	1
	14	1	1			6	1	1			7	1
	14	1	1			6	1	1			7	1
	14	1	1			6	1	1			7	1
	14	1	1			6	1	1			7	1
	14	1	1			6	1	1			7	1
	14	1	1			6	1	1			7	1
	14		1			6	1	1			7	1
	14		1			6	1	1			7	1
	14		1			6	1	1			7	1
	14		1			6	1				7	1
	14		1			6	1				7	1
	14		1								7	1
	14		1			7	1	1			7	1
	14		0			7	1	1			7	1
	15	1	1			7	1	1			7	1
	15	1	1			7	1	1			7	1
	15	1	1			7		1			7	1
	15	1	1			7		1			7	1
	15	1	1			7		1			7	1
	15		1			7		1			7	1
	15		1			7		1			7	1
	15		1			7		1			8	1	1
	15		1			7		1			8	1	1
	15		1			7		1			8	1	1
	15		1			7		1			8	1	1
	15		1			7		1			8	1	1
	15		1			7		1			8	1	1
	15		1			7		1			8	1	1
	15		1								8	1	1
	15		1			8	1	1			8	1	1
	15		1			8	1	1			8	1	1
	15		1								8	1	1
	15		1								8	1	1
	15		1								8	1	1
	15		1			1	1	1			8	1	1
	15		1			1	1	1			8	1	1
	15		1			1	1	1			8	1
	15		1			1	1	0			8	1
	15		1			1	0	0			8	0
	15		1			1	0	0			9	1	1
	15		1			1	0	0			9	1	1
	15		1			1	0	0			9	1	1
	15		1			1	0	0			9	1	1
	15		1			1	0				9		1
	15		1			1	0				9		1
	15		1			1	0				9		1
	16	1	1			1	0				9		1
	16	1	1								9		1
	16	1	1			2	1	1			9		1
	16		1			2	0	1			9		1
	16		1			2	0	0			9		1
	16		1			2	0	0			9		1
	16		1			2	0	0			9		1
	16		1			2	0	0			10	1	1
	16		1			2	0	0			10	1	1
	16		1			2	0	0			10	1	1
	16		1			2	0	0			10	1	1
	16		1			2	0	0			10	1	1
	16		1			2	0	0			10	1	1
	16		1			2	0	0			10	1	1
	16		1			2	0	0			10	1	1
	16		1			2	0	0			10	1	1
	16		1			2	0	0			10	1	1
	16		1			2	0	0			10		1
	16		1			2	0	0			10		1
	16		1			2	0	0			10		1
	16		1			2	0	0			10		1
	17	1	1			2	0	0			10		1
	17	1	1			2	0	0			10		1
	17		1			2	0	0			10		1
	17		1			2	0	0			10		1
	17		1			2	0	0			10		1
	17		1			2	0	0			10		1
	17		1			2	0	0			10		1
	17		1			2	0	0			11	1	1
	17		1			2	0	0			11	1	1
	17		1			2	0	0			11	1	1
	17		1			2	0	0			11	1	1
	17		1			2	0	0			11	1	1
	18	1	1			2	0	0			11	1	1
	18		1			2	0	0			11	1	1
	18		1			2	0	0			11	1	1
	18		1			2	0	0			11		1
	18		1			2	0	0			12	1	1
	18		1			2	0	0			12	1	1
	19		1			2	0	0			12	1	1
	19		1			2	0	0			12	1	1
	19		1			2	0	0			12	1	1
	19		1			2	0	0			12	1	1
	19		1			2	0	0			12	1	1
	19		1			2	0	0			12		1
	19		1			2	0	0			12		1
	19		1			2	0	0			12		1
	21		1			2	0	0			12		1
	21		1			2	0	0			12		1
	21		1			2	0	0			12		1
	21		1			2	0	0			12		1
	21		1			2	0	0			12		1
						2	0	0			12		1
						2	0	0			12		1
						2		0			12		1
											12		1
						3	1	1			13	1	1
						3	1				13	1	1
						3	1				13	1	1
						3	1				13	1	1
											13		1
						4	1	1			13		1
						4	1	1			13		1
						4	1	1			13		1
						4	1				13		1
						4	1				13		1
						4	1				13		1
						4	1				13		1
						4	1				13		1
											13		1
						5	1	1			13		1
						5	1	1			13		1
						5	1	1			13		1
						5	1	1			13		1
						5	1				13		1
						5	1				13		1
						5	1				13		1
						5	1				13		1
											13		1
						6	1	1			13		1
						6	1	1			13		1
						6	1	1			13		1
						6	1	1			13		1
						6	1	1			13		1
						6	1	1			13		1
						6	1	1			15	1	1
						6	1	1			15	1	1
						6	1	1			15	1	1
						6	1	1			15	1	1
						6	1	1			15	1	1
						6	1	1			15	1	1
						6	1	1			15		1
						6	1	1			15		1
						6	1				15		1
											15		1
						7	1	1			15		1
						7	1	1			15		1
						7	1	1			15		1
						7	1	1			15		1
						7	1	1			15		1
						7	1	1			15		1
						7		1			15		1
						7		1			15		1
						7		1			15		1
						7		1			15		1
						7		1			15		1
						7		1			15		1
						7		1			15		1
											15		1
						8	1	1			15		1
						8	1				15		1
						8					15		1
											15		1
						9	1	1			15		1
						9	1	1
						9	1	1

## Sheet: Fig.2e
Sidak's multiple comparisons test	Predicted (LS) mean diff,	95,00% CI of diff,	Significant?	Summary	Adjusted P Value
WT - glp-1(e2144)
10 mM	-5.714	-26,81 to 15,38	No	ns	0.7807
15 mM	-13.03	-26,42 to 0,3589	No	ns	0.0576
Test details	Predicted (LS) mean 1	Predicted (LS) mean 2	Predicted (LS) mean diff,	SE of diff,	N1	N2	t	DF
WT - glp-1(e2144)
10 mM	84.29	90	-5.714	9.051	7	5	0.6314	37
15 mM	59.11	72.14	-13.03	5.744	15	14	2.268	37
Survival (%)
	WT
sodium arsenite 10mM	90	70	80	90	100	80	80
sodium arsenite 15mM	40	50	80	60	90	60	70	40	60	80	60	30	30	66.7	70
	glp-1(e2144)
sodium arsenite 10mM	90	80	100	90	90
sodium arsenite 15mM	80	90	70	100	80	60	80	30	70	80	70	60		70	70

## Sheet: Fig.2f
	Experiment	Strain	Bacteria	Median lifespan	n	Dead count	Censor	median survival effect (%)	P value (Log-rank (Mantel-Cox) test)
Replicate 1	Paraquat 8mM	WT	HT115 (ctrl RNAi)	11	118	103	15
	Paraquat 8mM	glp-1(e2144)	HT115 (ctrl RNAi)	16	61	54	7	45.4545	<0,0001	WTxglp-1 (ctrl RNAi)
	Paraquat 8mM	WT	HT115 (alg-1 RNAi)	10	136	128	8	-9.09091	0.0013	ctrl x alg-1(WT)
	Paraquat 8mM	glp-1(e2144)	HT115 (alg-1 RNAi)	8	75	65	10	-20	0.8918	WTxglp-1 (alg-1 RNAi)
								-50	<0,0001	ctrl x alg-1(glp-1)
									0.0013
Replicate 2	Paraquat 8mM	WT	HT115 (ctrl RNAi)	8	115	111	4
	Paraquat 8mM	glp-1(e2144)	HT115 (ctrl RNAi)	14	151	147	4	75	<0,0001	WTxglp-1 (ctrl RNAi)
	Paraquat 8mM	WT	HT115 (alg-1 RNAi)	7.5	131	126	5	-6.25	0.0561	ctrl x alg-1(WT)
	Paraquat 8mM	glp-1(e2144)	HT115 (alg-1 RNAi)	10	120	120	0	33.3333	<0,0001	WTxglp-1 (alg-1 RNAi)
								-28.5714	<0,0001	ctrl x alg-1(glp-1)
Death=1	Censored=0
Rep. 1	Days	WT (ctrl RNAi)	glp-1(ctrl RNAi)	WT (alg-1 RNAi)	glp-1(alg-1 RNAi)		Rep. 2	Days	WT (ctrl RNAi)	glp-1(ctrl RNAi)	WT (alg-1 RNAi)	glp-1(alg-1 RNAi)
	3	1						2	0	0		0
	3	1						3	0	0	0	0
	3	1						3	0	0	0	0
	3	1						3	0	0	0	0
	3	1						3	0	0	0	0
	3	1						3	0	0	0	0
	3	1						3	0		0	0
	3	1						3	0		0	0
	3	1						3	0			0
	3	1						3	0
	3	1						3	0
	3	1						3	0
	3	1						3	0
	3	1						3	0
	4	1						4	1		1	1
	4	1						4	1		1	1
	4	1						4			1	1
	4	1						4			1	1
	4	1						4			1	1
	4	1						4			1	1
	4	1						4			1	1
	5	1						4			1	1
	5	1						4			1
	5	1						4			1
	5	1						4			1
	5	1						4			1
	5	1						4			1
	5	1						4			1
	5	1						5	1	1	1	1
	5	1						5	1	1	1	1
	5	1						5	1		1	1
	5	1						5	1		1	1
	5	1						5	1		1	1
	6	1						5	1		1	1
	6	1						5	1		1	1
	6	1						5				1
	6	1						5				1
	6	1						6	1	1	1	1
	6	1						6	1	1	1	1
	6	1						6	1	1	1	1
	7	1						6			1	1
	7	1						6			1	1
	7	1						6			1	1
	7	1						6				1
	7	1						6				1
	7	1						6				1
	7	1						7	1	1	1	1
	8	1						7	1	1	1	1
	8	1						7	1		1	1
	8	1						7	1		1	1
	8	1						7			1
	8	1						7			1
	8	1						7			1
	8	1						8	1	1	1	1
	8	1						8	1		1	1
	8	1						8	1		1	1
	8	1						8	1		1	1
	8	1						8	1		1	1
	8	1						8	1		1	1
	10	1						8	1		1	1
	10	1						8	1		1	1
	10	1						8	1		1	1
	10	1						8	1		1	1
	10	1						8	1		1
	10	1						8	1		1
	10	1						8	1		1
	10	1						8	1		1
	10	1						8			1
	10	1						8			1
	10	1						8			1
	10	1						10	1	1	1	1
	10	1						10	1		1	1
	10	1						10	1		1	1
	10	1						10	1		1	1
	10	1						10	1		1	1
	10	1						10	1		1	1
	10	1						10	1		1	1
	10	1						10	1		1
	10	1						10	1		1
	10	1						10	1		1
	10	1						10	1		1
	10	1						10			1
	10	1						10			1
	10	1						10			1
	10	1						10			1
	10	1						10			1
	10	1						10			1
	10	1						10			1
	10	1						10			1
	10	1						10			1
	11	1						10			1
	11	1						10			1
	11	1						10			1
	11	1						10			1
	11	1						10	0
	11	1						11	1	1	1	1
	11	1						11	1		1	1
	11	1						11	1		1	1
	11	1						11	1		1	1
	11	1						11	1		1
	11	1						11	1		1
	11	1						11	1		1
	11	1						11	1		1
	12	1						11	1		1
	12	1						11	1		1
	12	1						11	1		1
	12	1						11	1		1
	12	1						11	1		1
	12	1						11	1		1
	13	1						11	1		1
	13	1						11	1		1
	13	1						11	1		1
	14	1						11	1
	15	1						11	1
	15	1						11	1
	16	1						11	1
	16	1						11	1
	1	0						11	1
	1	0						12	1	1	1
	1	0						12	1		1
	1	0						12	1		1
								12			1
								12			1
								12			1
								12			1
								12			1
								12			1
								12			1
	3		0					12			1
	3		0					13	1	1	1	1
	3		0					13	1		1
	3		0					13	1		1
	3		1					13	1		1
	4		1					13	1		1
	4		1					13	1		1
	4		1					13	1		1
	4		1					13			1
	5		1					13			1
	5		1					14	1	1	1	1
	5		1					14	1	1	1	1
	5		1					14	1	1	1
	5		1					14	1	1	1
	6		1					14	1	1
	6		1					14	1	1
	6		1					14	1
	6		1					14	1
	6		1					14	1
	7		1					14	1
	7		1					14	1
	7		1					14		0	0	0
	7		1					15	1	1	1
	7		1					15	1	1
	8		1					15	1	1
	8		1					15		1
	8		1					15		1
	8		1					15		1
	8		1					17	1	1	1	1
	8		1					17	1	1	1	1
	8		1					17	1	1	1
	8		1					17	1	1	1
	10		1					17	1	1	1
	10		1					17	1	1
	10		1					17	1	1
	10		1					17		1
	10		1					17		1
	10		1					17		1
	10		1					17		1
	10		1					17		1
	10		1					17		1
	10		1					18	1	1		1
	10		1					18	1	1		1
	10		1					18	1
	10		1					19	1	1		1
	10		1					19	1	1		1
	10		1					19	1	1
	10		1					19	1
	10		1					19	1
	10		1					20		1
	11		1					20		1
	11		1					16		1	1	1
	11		1					16		1	1	1
	11		1					16		1
	12		1					16		1
	12		1					17		1	1	1
	12		1					17		1	1	1
	12		1					17		1	1	1
	12		1					17		1	1
	12		1					17		1
	12		1					17		1
	13		1
	13		1
	13		1
	13		1
	13		1
	13		1
	13		1
	13		1
	13		1
	13		1
	13		1
	13		1
	13		1
	13		1
	13		1
	14		1
	14		1
	14		1
	14		1
	14		1
	14		1
	14		1
	14		1
	14		1
	14		1
	14		1
	14		1
	14		1
	14		1
	14		1
	14		1
	14		1
	15		1
	15		1
	15		1
	15		1
	15		1
	15		1
	15		1
	15		1
	15		1
	15		1
	15		1
	15		1
	15		1
	15		1
	15		1
	15		1
	15		1
	15		1
	15		1
	15		1
	15		1
	15		1
	15		1
	15		1
	15		1
	15		1
	15		1
	16		1
	16		1
	16		1
	16		1
	16		1
	16		1
	16		1
	16		1
	16		1
	16		1
	16		1
	16		1
	16		1
	16		1
	16		1
	16		1
	16		1
	16		1
	16		1
	16		1
	16		1
	16		1
	16		1
	16		1
	16		1
	16		1
	16		1
	17		1
	17		1
	17		1
	17		1
	1
	1
	1
	3
	3
	3
	3
	3
	3
	3
	3
	3
	3
	3
	3
	3
	3
	3
	3
	3
	3
	3
	4
	4
	4
	4
	4
	4
	4
	5
	5
	5
	5
	5
	5
	5
	5
	5
	5
	5
	5
	5
	5
	5
	5
	5
	5
	5
	6
	6
	6
	6
	6
	6
	6
	6
	6
	6
	6
	6
	6
	7
	7
	7
	7
	7
	7
	7
	7
	8
	8
	8
	8
	8
	8
	8
	8
	8
	8
	8
	8
	8
	8
	8
	8
	8
	8
	10
	10
	10
	10
	10
	10
	10
	10
	10
	10
	10
	10
	10
	10
	10
	10
	10
	10
	10
	11
	11
	11
	11
	11
	11
	11
	11
	11
	11
	11
	11
	12
	12
	12
	13
	13
	13
	13
	14
	14
	14
	14
	14
	15
	15
	15
	16
	16
	1
	3
	3
	3
	3
	3
	3
	4
	4
	4
	4
	4
	5
	5
	5
	6
	6
	6
	6
	6
	7
	7
	7
	8
	8
	8
	10
	10
	10
	10
	10
	11
	11
	11
	11
	11
	12
	12
	12
	12
	12
	13
	13
	13
	13
	13
	13
	14
	14
	14
	14
	14
	15
	15
	15
	15
	15
	15
	15
	15
	15
	16
	16
	16
	16
	16
	16
	16
	16
	3				1
	3				1
	3				1
	3				1
	3				1
	3				1
	3				1
	4				1
	4				1
	4				1
	4				1
	4				1
	4				1
	4				1
	4				1
	4				1
	4				1
	4				1
	5				1
	5				1
	5				1
	5				1
	5				1
	5				1
	6				1
	6				1
	6				1
	6				1
	6				1
	6				1
	6				1
	6				1
	6				1
	6				1
	6				1
	6				1
	6				1
	6				1
	6				1
	6				1
	6				1
	6				1
	7				1
	7				1
	7				1
	7				1
	7				1
	7				1
	7				1
	7				1
	7				1
	8				1
	8				1
	8				1
	8				1
	8				1
	8				1
	8				1
	10				1
	10				1
	10				1
	10				1
	10				1
	10				1
	11				1
	11				1
	11				1
	11				1
	11				1
	12				1
	12				1
	12				1
	12				1
	12				1
	12				1
	12				1
	12				1
	12				1
	13				1
	13				1
	13				1
	13				1
	13				1
	13				1
	13				1
	13				1
	13				1
	13				1
	13				1
	14				1
	14				1
	14				1
	14				1
	14				1
	14				1
	14				1
	14				1
	14				1
	14				1
	15				1
	15				1
	15				1
	15				1
	15				1
	15				1
	15				1
	15				1
	15				1
	15				1
	15				1
	15				1
	15				1
	15				1
	16				1
	16				1
	16				1
	16				1
	16				1
	16				1
	1				1
	3			1
	3			1
	3			1
	3			1
	3			1
	3			1
	3			1
	3			1
	3			1
	3			1
	3			1
	3			1
	3			1
	3			1
	3			1
	3			1
	3			1
	3			1
	3			1
	3			1
	3			1
	3			1
	3			1
	3			1
	3			1
	3			1
	3			1
	4			1
	4			1
	4			1
	4			1
	4			1
	4			1
	4			1
	5			1
	5			1
	5			1
	5			1
	5			1
	5			1
	5			1
	5			1
	6			1
	6			1
	6			1
	6			1
	6			1
	6			1
	6			1
	6			1
	6			1
	6			1
	6			1
	7			1
	7			1
	7			1
	7			1
	7			1
	7			1
	7			1
	7			1
	7			1
	7			1
	8			1
	8			1
	8			1
	8			1
	8			1
	8			1
	8			1
	8			1
	8			1
	8			1
	8			1
	8			1
	8			1
	8			1
	8			1
	8			1
	8			1
	10			1
	10			1
	10			1
	10			1
	10			1
	10			1
	10			1
	10			1
	10			1
	10			1
	10			1
	10			1
	10			1
	10			1
	10			1
	10			1
	10			1
	10			1
	10			1
	10			1
	10			1
	10			1
	10			1
	10			1
	10			1
	10			1
	11			1
	11			1
	11			1
	11			1
	11			1
	11			1
	12			1
	13			1
	13			1
	13			1
	13			1
	13			1
	13			1
	13			1
	13			1
	13			1
	13			1
	15			1
	15			1
	16			1
	1			0
	1			0
	1			0
	1			0
	1			0

## Sheet: Fig.2g
Sidak's multiple comparisons test	Predicted (LS) mean diff,	95,00% CI of diff,	Significant?	Summary	Adjusted P Value
ctrl:WT vs. ctrl:ALG-1/OE	-55.28	-87,05 to -23,52	Yes	****	<0,0001
ctrl:WT vs. 4 mM PQ:WT	-62.96	-97,80 to -28,12	Yes	****	<0,0001
ctrl:WT vs. 4 mM PQ:ALG-1/OE	-107.4	-140,0 to -74,77	Yes	****	<0,0001
ctrl:ALG-1/OE vs. 4 mM PQ:WT	-7.676	-41,75 to 26,40	No	ns	0.9909
ctrl:ALG-1/OE vs. 4 mM PQ:ALG-1/OE	-52.08	-83,85 to -20,32	Yes	***	0.0002
4 mM PQ:WT vs. 4 mM PQ:ALG-1/OE	-44.41	-79,25 to -9,564	Yes	**	0.0058
Test details	Predicted (LS) mean 1	Predicted (LS) mean 2	Predicted (LS) mean diff,	SE of diff,	N1	N2	t	DF
ctrl:WT vs. ctrl:ALG-1/OE	100	155.3	-55.28	11.71	18	20	4.72	66
ctrl:WT vs. 4 mM PQ:WT	100	163	-62.96	12.85	18	14	4.901	66
ctrl:WT vs. 4 mM PQ:ALG-1/OE	100	207.4	-107.4	12.02	18	18	8.935	66
ctrl:ALG-1/OE vs. 4 mM PQ:WT	155.3	163	-7.676	12.56	20	14	0.6111	66
ctrl:ALG-1/OE vs. 4 mM PQ:ALG-1/OE	155.3	207.4	-52.08	11.71	20	18	4.447	66
4 mM PQ:WT vs. 4 mM PQ:ALG-1/OE	163	207.4	-44.41	12.85	14	18	3.457	66
Relative GFP Fluorescence (sod-3)
ctrl / WT	ctrl / ALG-1/OE	4mM PQ / WT	4mM PQ / ALG-1/OE
64.9699	123.122	194.228	289.065
74.1633	153.693	158.818	178.942
123.012	132.535	166.45	231.573
130.578	149.47	148.547	208.524
146.633	176.127	162.513	253.127
72.6897	133.415	152.176	206.171
125.739	220.225	229.99	224.315
98.4885	134.734	136.34	149.404
107.88	109.463	146.787	194.8
97.4108	148.437	163.304	206.632
82.653	123.957	172.586	195.482
95.7393	218.905	135.548	128.29
75.9448	165.086	164.778	328.984
105.505	172.014	149.382	204.697
88.6353	129.412		188.993
93.364	129.72		116.436
106.318	115.116		217.805
110.277	245.1		209.36
	161.677
	163.48

[truncated: 65 more sheets: Fig.2h, Fig.2i, Fig.3a, Fig.3b, Fig.3c, Fig.3d, Fig.3e, Fig.3f, Fig.4f, Fig.4g, Fig.4h, Fig.4i, Fig.5c, Fig.5d, Fig.5e, Fig.5f, Fig.5g, Fig.5h, Supplementary Fig.1a, Supplementary Fig.1b …]
